# Supplementary material for: Integrative bioacoustics discrimination of eight delphinid species in the western South Atlantic Ocean
Source: PLoS One. 2019 Jun 6;14(6):e0217977. doi: 10.1371/journal.pone.0217977 (PMC6553770; doi:10.1371/journal.pone.0217977)
Supplement: S1 Table — Values are given as Chi2 test results and their p-values. Significant values (p<0.05) in bold. For post-hoc Dunn test only significant differences are shown. MinF: minimum frequency, MaxF: maximum frequency, DeltaF: delta frequency, PeakF: peak frequency, CentreF: centre frequency, BeginF: beginning frequency, EndF: ending frequency, Duration, ICI: inter-click interval, 3 dB BW: 3 dB bandwidth, 10 dB BW: 10 dB bandwidth. (XLSX) [file pone.0217977.s002.xlsx]

## Sheet: Sheet1
Whistles									Clicks
MinF (kHz)	MaxF (kHz)	DeltaF (kHz)	PeakF (kHz)	CentreF (kHz)	BeginF (kHz)	EndF (kHz)	Duration (ms)		ICI (ms)	3 dB BW (kHz)	10 dB BW (kHz)
231.7 <0.0001	288.9 <0.0001	216.6 <0.0001	206.5 <0.0001	330.4 <0.0001	221.1 <0.0001	347.0 <0.0001	220.9 <0.0001		1470.4 <0.0001	1240.4 <0.0001	228.3 <0.0001
Post-hoc Dunn test with Bonferroni adjustment: significant pairs and respective p-values reported
Tt/Sb <.0001	Tt/Sb <.0001	Tt/Sb <.0001	Sf/Oo <.0001	Tt/Sb <.0001	Tt/Sb <.0001	Sf/Oo <.0001	Sl/Sf <.0001		Sl/Gg <.0001	Sl/Dd <.0001	Sb/Dd <.0001
Sl/Oo <.0001	Sf/Oo <.0001	Sf/Gm <.0001	Tt/Sb <.0001	Sf/Oo <.0001	Tt/Oo <.0001	Sf/Gg <.0001	Sl/Oo <.0001		Sl/Dd <.0001	Tt/Dd <.0001	Sl/Dd <.0001
Tt/Oo <.0001	Sf/Gm <.0001	Sf/Oo <.0001	Sf/Gg <.0001	Sf/Gg <.0001	Sl/Oo <.0001	Tt/Sb <.0001	Gg/Gm <.0001		Sf/Gg <.0001	Sb/Dd <.0001	Oo/Dd <.0001
Sl/Gg <.0001	Sf/Gg <.0001	Gg/Gm <.0001	Sf/Gm <.0001	Sf/Gm <.0001	Tt/Sf <.0001	Sf/Gm <.0001	Sl/Gm <.0001		Tt/Gg <.0001	Sl/Gg <.0001	Gm/Dd <.0001
Tt/Gg <.0001	Sf/Dd <.0001	Sf/Dd <.0001	Sl/Oo <.0001	Sl/Oo <.0001	Tt/Gg <.0001	Sf/Dd <.0001	Oo/Gm 0.0482		Sl/Oo <.0001	Gm/Dd <.0001	Gg/Dd <.0001
Sf/Oo =0.0002	Tt/Oo <.0001	Tt/Gm 0.0247	Tt/Oo <.0001	Sl/Gg <.0001	Sl/Sf 0.001	Sl/Oo <.0001	Sf/Gm 0.0008		Oo/Gg <.0001	Tt/Gg <.0001	Tt/Dd <.0001
Sf/Gg <.0001	Sl/Oo <.0001	Tt/Gg 0.0396	Sf/Dd <.0001	Tt/Oo <.0001	Sl/Gg =0.0048	Tt/Oo <.0001	Gm/Dd <.0001		Gm/Dd <.0001	Sb/Gg <.0001	Sf/Dd <.0001
Sl/Gm <.0001	Tt/Gm <.0001	Gm/Dd 0.0003	Sl/Gg <.0001	Sf/Dd <.0001	Tt/Gm =0.0258	Sl/Gg <.0001	Sb/Sl <.0001		Sl/Sf <.0001	Oo/Dd <.0001	Sb/Sf <.0001
Tt/Gm <.0001	Sl/Gm <.0001	Sl/Gg <.0001	Tt/Gg <.0001	Tt/Gg <.0001	Gg/Dd =0.0002	Tt/Gg <.0001	Tt/Sl <.0001		Sf/Dd <.0001	Sf/Dd <.0001	Sb/Gg <.0001
Sl/Dd =0.0125	Gm/Dd =0.0121	Oo/Gg 0.0034	Sl/Gm <.0001	Sl/Gm <.0001	Sb/Oo =0.0046	Sl/Gm =0.0073	Sb/Gg <.0001		Sl/Gm <.0001	Sl/Sf <.0001	Sb/Gm <.0001
Tt/Dd =0.0096	Oo/Dd =0.0059	Tt/Sf <.0001	Tt/Gm <.0001	Tt/Gm <.0001	Sf/Dd <.0001	Tt/Gm =0.0343	Tt/Gg <.0001		Sb/Gg <.0001	Sl/Oo <.0001	Sl/Sf =0.0024
Sb/Gg =0.0067	Tt/Sf =0.0008	Sb/Gm <.0001	Oo/Gm =0.0097	Gm/Dd =0.0005	Oo/Gm =0.0003	Gg/Gm <.0001	Sb/Dd <.0001		Tt/Sb <.0001	Tt/Sf <.0001	Sl/Gg =0.0226
Gg/Gm <.0001	Sl/Sf =0.0007	Sb/Oo <.0001	Sl/Sf =0.0056	Sl/Sf =0.0167	Sb/Sf <.0001	Sb/Gg =0.0008	Tt/Dd <.0001		Tt/Dd <.0001	Sb/Sf <.0001	Sb/Oo =0.024
Oo/Gm =0.0075	Sb/Oo <.0001	Sl/Sf <.0001	Tt/Sf =0.0017	Gg/Dd <.0001	Oo/Dd <.0001	Oo/Gm =0.0062	Oo/Gg <.0001		Sf/Oo <.0001	Tt/Oo <.0001	Sl/Gm =0.0254
Gg/Dd <.0001	Sb/Gm <.0001	Sb/Sl <.0001	Oo/Dd =0.0001	Tt/Sf =0.0003	Sb/Gg <.0001	Gg/Dd <.0001	Sf/Gg <.0001		Oo/Dd =0.0085	Oo/Gg <.0001	Tt/Sl =0.0112
Oo/Dd =0.0003	Sb/Gg <.0001	Sb/Dd <.0001	Sb/Gg =0.0004	Oo/Dd <.0001	Sb/Gm <.0001	Oo/Dd <.0001	Oo/Dd <.0001		Tt/Oo =0.0064	Sb/Oo <.0001	Tt/Sb <.0001
Sb/Gm <.0001	Sb/Dd <.0001	Sb/Gg <.0001	Sb/Gm <.0001	Sb/Oo <.0001	Sb/Sl <.0001	Sl/Sf <.0001	Sf/Dd <.0001		Tt/Sf <.0001	Sl/Gm <.0001
Sb/Dd <.0001	Sb/Sl <.0001	Sb/Sf <.0001	Sb/Dd <.0001	Sb/Gg <.0001	Sb/Dd <.0001	Tt/Sf <.0001			Sb/Oo =0.0005	Sf/Gg <.0001
Sb/Sf <.0001	Sb/Sf <.0001		Sb/Sl <.0001	Sb/Gm <.0001		Sb/Gm <.0001			Oo/Gm =0.0223	Gg/Dd =0.0017
Sb/Sl <.0001			Sb/Sf <.0001	Sb/Dd <.0001		Sb/Dd <.0001			Gg/Dd <.0001	Tt/Gm =0.0143
				Sb/Sl <.0001		Sb/Sl <.0001			Sb/Sf <.0001	Tt/Sl =0.0003
				Sb/Sf <.0001		Sb/Sf <.0001			Sb/Gm <.0001	Sb/Sl <.0001
									Tt/Sl <.0001	Gg/Gm <.0001
									Gg/Gm <.0001
									Sb/Sl <.0001
Dd: Delphinus delphis, Gm: Globicephala melas, Gg: Grampus griseus, Oo: Orcinus orca, Sf: Stenella frontalis, Sl: Stenella longirostris, Sb: Steno bredanensis, Tt: Tursiops truncatus
