# Supplementary material for: Integrative bioacoustics discrimination of eight delphinid species in the western South Atlantic Ocean
Source: PLoS One. 2019 Jun 6;14(6):e0217977. doi: 10.1371/journal.pone.0217977 (PMC6553770; doi:10.1371/journal.pone.0217977)
Supplement: S2 Table — The columns are: species; Distance: Mahalanobis distance from an observation to group for the classification; Prob: estimated probability of the observation’s actual classification; -Log(prob): negative of the log of probability (large values identify observations that are poorly predicted in terms of membership in their actual categories); Predicted: Predicted classification of the observation; Prob (pred): estimated probability of the observation’s predicted classification. *indicates misclassified observations. (XLS) [file pone.0217977.s003.xls]

## Sheet: Sheet1
Whistles
Species	Distance	Probability	-Log(prob)		Predicted	Prob(pred)
Dd	-6.203	0.0224	3.8	*	Sb	0.8621
Dd	-11.2349	0.7146	0.336		Dd	0.7146
Dd	-6.8518	0.0418	3.176	*	Sb	0.8555
Dd	-9.5264	0.0273	3.601	*	Sf	0.6867
Dd	-10.6609	0.1362	1.993	*	Tt	0.5078
Dd	-12.5828	0.4348	0.833		Dd	0.4348
Dd	-9.4722	0.2653	1.327	*	Sb	0.5155
Dd	-9.6578	0.1361	1.994	*	Sl	0.6792
Dd	-11.3958	0.577	0.55		Dd	0.577
Dd	-6.9145	0.046	3.079	*	Tt	0.6921
Dd	-6.6629	0.0728	2.62	*	Gg	0.5082
Dd	0.892	0.5719	0.559		Dd	0.5719
Dd	-9.1533	0.4751	0.744	*	Gg	0.4785
Dd	-12.2803	0.3479	1.056		Dd	0.3479
Dd	-7.3167	0.6029	0.506		Dd	0.6029
Dd	-8.5071	0.533	0.629		Dd	0.533
Dd	-9.7446	0.4244	0.857	*	Gg	0.4438
Dd	-4.5598	0.0213	3.849	*	Sl	0.6869
Dd	-11.8405	0.2768	1.285	*	Sl	0.4686
Dd	-9.7314	0.139	1.973	*	Tt	0.4818
Dd	-7.0415	0.093	2.375	*	Gg	0.9031
Dd	-13.4687	0.281	1.269	*	Gg	0.3494
Dd	-8.3723	0.132	2.025	*	Sb	0.6106
Dd	-10.5346	0.6249	0.47		Dd	0.6249
Dd	-6.7215	0.0695	2.667	*	Gg	0.7911
Dd	-10.3103	0.9148	0.089		Dd	0.9148
Dd	-8.9466	0.8887	0.118		Dd	0.8887
Dd	-8.5854	0.7945	0.23		Dd	0.7945
Dd	-11.6043	0.2109	1.556	*	Gg	0.746
Dd	-11.9232	0.5758	0.552		Dd	0.5758
Dd	-11.1321	0.7303	0.314		Dd	0.7303
Dd	-8.9224	0.7482	0.29		Dd	0.7482
Dd	-13.2475	0.3388	1.082		Dd	0.3388
Dd	-10.255	0.1207	2.114	*	Gg	0.6646
Dd	-11.065	0.1552	1.863	*	Gg	0.7555
Dd	-2.2939	0.9131	0.091		Dd	0.9131
Dd	-6.7409	0.0587	2.835	*	Tt	0.5253
Dd	-11.2663	0.3468	1.059		Dd	0.3468
Dd	-12.8176	0.4551	0.787		Dd	0.4551
Dd	-13.7582	0.3183	1.145		Dd	0.3183
Dd	-13.1574	0.3151	1.155	*	Sl	0.3437
Dd	-9.9164	0.6924	0.368		Dd	0.6924
Dd	-13.7834	0.3876	0.948		Dd	0.3876
Dd	-11.9828	0.2492	1.39	*	Tt	0.4886
Dd	-12.6065	0.2565	1.361	*	Gg	0.4532
Dd	-11.3934	0.6759	0.392		Dd	0.6759
Dd	-8.7365	0.6112	0.492		Dd	0.6112
Dd	-8.859	0.2145	1.539	*	Gg	0.2916
Dd	-10.1004	0.0128	4.359	*	Sf	0.8511
Dd	-9.2802	0.0994	2.308	*	Tt	0.3994
Dd	-11.1901	0.348	1.055	*	Sl	0.4909
Dd	-10.3218	0.0241	3.727	*	Sf	0.9124
Dd	-4.718	0.0529	2.94	*	Sl	0.836
Dd	-3.544	0.009	4.705	*	Tt	0.6018
Dd	-8.3891	0.1828	1.699	*	Sl	0.7086
Dd	-10.8622	0.125	2.08	*	Tt	0.4557
Dd	-5.7317	0.0698	2.662	*	Tt	0.6534
Dd	-11.7369	0.6327	0.458		Dd	0.6327
Dd	-11.348	0.1711	1.765	*	Gg	0.5349
Dd	-8.8679	0.1643	1.806	*	Gg	0.7458
Dd	-11.2014	0.6605	0.415		Dd	0.6605
Dd	-4.118	0.3605	1.02		Dd	0.3605
Dd	-11.2001	0.2971	1.214		Dd	0.2971
Dd	-10.0105	0.2829	1.263	*	Sl	0.6068
Dd	-4.455	0.7956	0.229		Dd	0.7956
Dd	-4.1798	0.0329	3.416	*	Sl	0.8371
Dd	-7.4346	0.05	2.996	*	Sb	0.5242
Dd	-12.994	0.3902	0.941		Dd	0.3902
Dd	-8.5332	0.212	1.551	*	Sl	0.6944
Dd	-9.4183	0.1427	1.947	*	Tt	0.3878
Dd	-12.8833	0.3736	0.985		Dd	0.3736
Dd	-13.9633	0.4307	0.842		Dd	0.4307
Dd	-11.2025	0.4104	0.891	*	Sl	0.4674
Dd	-12.2886	0.5587	0.582		Dd	0.5587
Dd	-11.3338	0.2107	1.557	*	Tt	0.3416
Dd	-13.1919	0.462	0.772		Dd	0.462
Dd	-10.2762	0.3526	1.042		Dd	0.3526
Dd	-12.9183	0.4557	0.786		Dd	0.4557
Dd	-9.5853	0.3141	1.158	*	Gg	0.3995
Dd	-12.8506	0.3604	1.02	*	Sl	0.4257
Dd	-1.2916	0.5802	0.544		Dd	0.5802
Dd	-11.9768	0.4502	0.798		Dd	0.4502
Dd	-6.9672	0.5849	0.536		Dd	0.5849
Dd	-11.8984	0.1615	1.823	*	Tt	0.4655
Dd	-10.8314	0.3551	1.035		Dd	0.3551
Dd	-11.5634	0.4359	0.83		Dd	0.4359
Dd	-9.2673	0.7876	0.239		Dd	0.7876
Dd	1.7828	0.0385	3.258	*	Gg	0.9096
Dd	-7.9619	0.6426	0.442		Dd	0.6426
Dd	-8.7358	0.8005	0.223		Dd	0.8005
Dd	-13.3569	0.361	1.019		Dd	0.361
Dd	-12.7998	0.227	1.483	*	Gg	0.3888
Dd	-12.5298	0.3758	0.979	*	Sl	0.4503
Dd	-12.6254	0.3869	0.95		Dd	0.3869
Dd	-13.0988	0.2289	1.475	*	Tt	0.3557
Dd	-12.4726	0.2332	1.456	*	Tt	0.3858
Dd	-13.369	0.2392	1.43	*	Tt	0.262
Dd	-8.9687	0.1321	2.024	*	Gg	0.7235
Dd	-12.8749	0.2661	1.324	*	Gg	0.3623
Dd	-10.0731	0.1564	1.856	*	Tt	0.4233
Dd	-13.162	0.2929	1.228	*	Gg	0.3162
Dd	-13.1104	0.2872	1.247		Dd	0.2872
Dd	-13.6201	0.2774	1.282	*	Sl	0.2824
Dd	-8.9162	0.6332	0.457		Dd	0.6332
Dd	-7.5014	0.4319	0.84		Dd	0.4319
Dd	-11.878	0.2181	1.523	*	Gg	0.4133
Dd	-10.5317	0.5302	0.634		Dd	0.5302
Dd	-10.7708	0.1854	1.685	*	Sl	0.5331
Dd	-12.4425	0.2967	1.215		Dd	0.2967
Dd	-13.3035	0.3532	1.041		Dd	0.3532
Dd	-11.1959	0.0708	2.648	*	Sf	0.431
Dd	-13.6854	0.3835	0.958		Dd	0.3835
Dd	-10.9753	0.1748	1.744	*	Gg	0.4585
Dd	-1.5692	0.0225	3.792	*	Sl	0.9113
Dd	-13.2525	0.2288	1.475	*	Sl	0.2775
Dd	-5.5344	0.0596	2.82	*	Sl	0.8399
Dd	-12.9997	0.2481	1.394	*	Gg	0.2852
Dd	-12.1244	0.3785	0.972		Dd	0.3785
Dd	-12.7504	0.4263	0.853		Dd	0.4263
Dd	9.7386	0.0005	7.661	*	Sl	0.9049
Dd	-8.6443	0.1343	2.007	*	Tt	0.4168
Dd	-10.3763	0.3375	1.086	*	Sl	0.4806
Dd	-8.8233	0.0847	2.468	*	Tt	0.5038
Dd	-12.3762	0.4396	0.822		Dd	0.4396
Dd	-9.2993	0.1841	1.692	*	Tt	0.4955
Dd	-9.737	0.2886	1.243	*	Sl	0.4467
Dd	-2.6884	0.0066	5.02	*	Tt	0.5794
Dd	-9.6064	0.4943	0.705		Dd	0.4943
Dd	-6.9313	0.0344	3.369	*	Sb	0.5622
Dd	-12.3444	0.3588	1.025		Dd	0.3588
Dd	-3.4075	0.1327	2.019	*	Sl	0.7742
Dd	-6.5118	0.0514	2.968	*	Tt	0.6642
Dd	-7.7895	0.0649	2.735	*	Sl	0.6609
Dd	-13.192	0.2646	1.33	*	Sl	0.3099
Dd	-6.7828	0.0386	3.254	*	Sl	0.5931
Dd	-10.2233	0.2786	1.278	*	Sl	0.4326
Dd	-7.6661	0.242	1.419	*	Sl	0.4068
Dd	-12.3249	0.535	0.626		Dd	0.535
Dd	-10.7538	0.5375	0.621		Dd	0.5375
Dd	-8.5844	0.2773	1.283		Dd	0.2773
Dd	-6.4133	0.3725	0.988	*	Gg	0.5516
Dd	-9.2565	0.9294	0.073		Dd	0.9294
Dd	-12.4752	0.6877	0.374		Dd	0.6877
Dd	-13.0083	0.5926	0.523		Dd	0.5926
Dd	-12.672	0.6196	0.479		Dd	0.6196
Dd	5.1913	0.0013	6.643	*	Gg	0.995
Dd	-10.7474	0.8123	0.208		Dd	0.8123
Dd	-13.3415	0.5324	0.63		Dd	0.5324
Dd	-10.7826	0.6543	0.424		Dd	0.6543
Dd	3.2545	0.0032	5.73	*	Sl	0.9491
Dd	-11.9738	0.6248	0.47		Dd	0.6248
Dd	-11.4808	0.5394	0.617		Dd	0.5394
Dd	-12.4814	0.3381	1.084	*	Sl	0.3749
Dd	-13.6817	0.3336	1.098	*	Gg	0.3953
Dd	-10.7667	0.8398	0.175		Dd	0.8398
Dd	-7.4997	0.3527	1.042	*	Sl	0.3985
Dd	-11.3793	0.6179	0.481		Dd	0.6179
Dd	-8.642	0.2813	1.268	*	Sl	0.4533
Dd	-8.057	0.2849	1.256	*	Sl	0.4491
Dd	-12.2223	0.269	1.313	*	Sl	0.4127
Dd	-1.4871	0.0322	3.434	*	Sl	0.9343
Dd	-2.0326	0.175	1.743	*	Sl	0.3976
Dd	-8.443	0.1837	1.694	*	Sl	0.4433
Dd	-11.5962	0.3507	1.048	*	Sl	0.5031
Dd	-11.3517	0.5019	0.689		Dd	0.5019
Dd	-9.6229	0.3825	0.961	*	Sl	0.4249
Dd	-10.7471	0.478	0.738		Dd	0.478
Dd	-12.5679	0.5856	0.535		Dd	0.5856
Dd	-10.0672	0.1264	2.068	*	Gg	0.8472
Dd	-4.9564	0.113	2.18	*	Gg	0.8551
Dd	-12.6113	0.5674	0.567		Dd	0.5674
Dd	-13.8264	0.2899	1.238		Dd	0.2899
Dd	-9.1777	0.395	0.929		Dd	0.395
Dd	-12.9847	0.4365	0.829		Dd	0.4365
Dd	-12.2248	0.2759	1.288	*	Gg	0.6436
Dd	-7.9147	0.3429	1.07		Dd	0.3429
Dd	-9.2885	0.3883	0.946		Dd	0.3883
Dd	-7.0342	0.5812	0.543		Dd	0.5812
Dd	-0.6996	0.404	0.906		Dd	0.404
Dd	-8.5437	0.1208	2.114	*	Gg	0.8092
Dd	-10.8294	0.2488	1.391	*	Gg	0.5707
Dd	-9.3584	0.2719	1.302	*	Gg	0.5963
Gg	-9.9784	0.932	0.07		Gg	0.932
Gg	-8.8629	0.9312	0.071		Gg	0.9312
Gg	-12.5667	0.921	0.082		Gg	0.921
Gg	-9.3711	0.682	0.383		Gg	0.682
Gg	-12.4973	0.938	0.064		Gg	0.938
Gg	-4.7051	0.9101	0.094		Gg	0.9101
Gg	-8.82	0.7935	0.231		Gg	0.7935
Gg	-12.2087	0.6739	0.395		Gg	0.6739
Gg	-11.0373	0.3332	1.099	*	Dd	0.5968
Gg	-5.2958	0.001	6.896	*	Sf	0.9964
Gg	-11.0904	0.2388	1.432	*	Dd	0.6327
Gg	-9.1776	0.9374	0.065		Gg	0.9374
Gg	-10.2243	0.5071	0.679		Gg	0.5071
Gg	-7.0196	0.2842	1.258		Gg	0.2842
Gg	-13.8235	0.9332	0.069		Gg	0.9332
Gg	-13.6189	0.8121	0.208		Gg	0.8121
Gg	-8.6707	0.3816	0.963	*	Tt	0.4256
Gg	-13.3591	0.6455	0.438		Gg	0.6455
Gg	-13.989	0.3801	0.967		Gg	0.3801
Gg	-9.9988	0.4474	0.804		Gg	0.4474
Gg	-10.4623	0.3272	1.117	*	Dd	0.6583
Gg	-8.3539	0.4546	0.788		Gg	0.4546
Gg	-11.9953	0.2858	1.252	*	Dd	0.4038
Gg	-4.5771	0.3031	1.194	*	Tt	0.3121
Gg	-13.6857	0.4058	0.902		Gg	0.4058
Gg	-13.3693	0.3991	0.919		Gg	0.3991
Gg	-13.1758	0.3593	1.024	*	Dd	0.3757
Gg	-9.1092	0.1203	2.118	*	Dd	0.4998
Gg	-10.7177	0.9341	0.068		Gg	0.9341
Gg	-10.0538	0.3632	1.013	*	Tt	0.4897
Gg	-13.2512	0.7774	0.252		Gg	0.7774
Gg	-14.1736	0.5344	0.627		Gg	0.5344
Gg	-5.8849	0.5605	0.579		Gg	0.5605
Gg	-9.7984	0.3427	1.071	*	Dd	0.6336
Gg	-4.4166	0.2152	1.536	*	Tt	0.5017
Gg	-7.3653	0.3799	0.968	*	Dd	0.6164
Gg	-13.1737	0.3201	1.139	*	Dd	0.3489
Gg	-10.6637	0.2176	1.525	*	Tt	0.6172
Gg	-13.3282	0.3333	1.099	*	Tt	0.4269
Gg	-9.1808	0.3398	1.079		Gg	0.3398
Gg	-13.5791	0.2405	1.425	*	Tt	0.2683
Gg	-13.295	0.5578	0.584		Gg	0.5578
Gg	-13.7847	0.2911	1.234	*	Tt	0.3579
Gg	-12.8927	0.2168	1.529	*	Tt	0.4074
Gg	-11.7508	0.4756	0.743		Gg	0.4756
Gg	-9.4112	0.1994	1.613	*	Dd	0.6788
Gg	-11.7181	0.2212	1.509	*	Dd	0.3526
Gg	-7.4903	0.0913	2.393	*	Tt	0.3496
Gg	-6.1472	0.6496	0.431		Gg	0.6496
Gg	-13.8879	0.3736	0.985		Gg	0.3736
Gg	-9.2013	0.0531	2.936	*	Dd	0.4377
Gg	-13.7296	0.6045	0.503		Gg	0.6045
Gg	-10.0925	0.1092	2.214	*	Tt	0.5661
Gg	-11.049	0.1249	2.08	*	Dd	0.414
Gg	-10.7994	0.2362	1.443	*	Tt	0.5461
Gg	-10.8265	0.107	2.235	*	Tt	0.4596
Gg	-10.4352	0.1794	1.718	*	Tt	0.5826
Gg	-12.4687	0.3863	0.951	*	Tt	0.4211
Gg	-13.6425	0.2614	1.342	*	Tt	0.2973
Gg	-10.7557	0.2078	1.571	*	Dd	0.4483
Gg	-11.2585	0.5734	0.556		Gg	0.5734
Gg	-7.6325	0.7978	0.226		Gg	0.7978
Gg	-10.6524	0.0861	2.453	*	Tt	0.3313
Gg	-13.2462	0.3575	1.029		Gg	0.3575
Gg	-13.0523	0.67	0.4		Gg	0.67
Gg	-8.2544	0.1563	1.856	*	Tt	0.6351
Gg	-11.7839	0.1813	1.708	*	Sl	0.412
Gg	-11.5831	0.5306	0.634		Gg	0.5306
Gg	-12.4785	0.0069	4.97	*	Sf	0.9812
Gg	-12.332	0.3929	0.934		Gg	0.3929
Gg	-7.3416	0.5285	0.638		Gg	0.5285
Gg	-12.033	0.0072	4.938	*	Sf	0.9748
Gg	-13.1612	0.3168	1.149	*	Dd	0.4316
Gg	-10.822	0.1732	1.753	*	Tt	0.5294
Gg	-9.703	0.0621	2.778	*	Tt	0.3174
Gg	-13.3899	0.4539	0.79		Gg	0.4539
Gg	-12.6133	0.1833	1.696	*	Tt	0.2828
Gg	-8.8987	0.1533	1.875	*	Sl	0.3653
Gg	-13.5528	0.2967	1.215		Gg	0.2967
Gg	-12.8344	0.3184	1.145	*	Tt	0.3912
Gg	-13.2173	0.2648	1.329	*	Sl	0.2898
Gg	-12.5786	0.2016	1.602	*	Sl	0.3361
Gg	-9.0529	0.0517	2.961	*	Tt	0.4859
Gg	-9.0321	0.2757	1.288	*	Dd	0.4918
Gg	-9.1711	0.2269	1.483	*	Sl	0.337
Gg	-9.4215	0.3215	1.135	*	Tt	0.5478
Gg	-8.3455	0.1082	2.224	*	Tt	0.4233
Gg	-7.9666	0.71	0.342		Gg	0.71
Gg	-10.0447	0.1996	1.611	*	Dd	0.3391
Gg	-9.8386	0.1402	1.964	*	Sl	0.5045
Gg	-11.017	0.1007	2.296	*	Sl	0.3429
Gg	-13.1489	0.241	1.423	*	Tt	0.2952
Gg	-12.3021	0.179	1.72	*	Tt	0.3645
Gg	-13.679	0.3004	1.203	*	Tt	0.3014
Gg	-7.1849	0.0393	3.236	*	Tt	0.6624
Gg	-4.4467	0.0102	4.582	*	Tt	0.6635
Gg	-8.6919	0.1674	1.787	*	Tt	0.6333
Gg	-11.6902	0.0238	3.74	*	Sf	0.9068
Gg	-11.8016	0.1401	1.966	*	Sl	0.3328
Gg	-11.8683	0.2456	1.404	*	Tt	0.318
Gg	-13.6847	0.3072	1.18	*	Tt	0.3103
Gg	-13.6571	0.2773	1.283		Gg	0.2773
Gg	18.3071	0	14.014	*	Sl	0.5508
Gg	-11.454	0.1522	1.883	*	Sl	0.3734
Gg	-10.9803	0.2242	1.495	*	Tt	0.485
Gg	-12.3181	0.2464	1.401	*	Sf	0.4272
Gg	-9.297	0.3126	1.163	*	Dd	0.5285
Gg	-3.0275	0.5753	0.553		Gg	0.5753
Gg	-13.9807	0.3884	0.946		Gg	0.3884
Gg	-8.3179	0.2452	1.406	*	Dd	0.7499
Gg	-8.7625	0.2949	1.221	*	Dd	0.6963
Gg	-9.0414	0.3144	1.157	*	Dd	0.5479
Gg	-10.3282	0.3652	1.007	*	Dd	0.5733
Gg	-11.9259	0.2817	1.267	*	Dd	0.4785
Gg	-8.8376	0.8799	0.128		Gg	0.8799
Gg	-10.8341	0.2014	1.602	*	Sl	0.3771
Gg	-5.7417	0.0117	4.448	*	Sl	0.4875
Gg	-12.2242	0.189	1.666	*	Dd	0.3592
Gg	-9.3672	0.2044	1.588	*	Dd	0.5675
Gg	-12.992	0.1978	1.621	*	Tt	0.2441
Gg	-10.7646	0.2572	1.358	*	Dd	0.4216
Gg	-9.9091	0.0948	2.356	*	Tt	0.3678
Gg	-8.8064	0.1074	2.231	*	Sl	0.4733
Gg	-11.6144	0.16	1.832	*	Tt	0.3359
Gg	34.9475	0	20.585	*	Sl	0.9577
Gg	-1.9716	0.0025	6	*	Sl	0.5196
Gg	-13.4434	0.2658	1.325	*	Tt	0.3484
Gg	-1.4524	0.002	6.191	*	Sl	0.5932
Gg	-10.4644	0.1695	1.775	*	Tt	0.4523
Oo	4.2575	0.6261	0.468		Oo	0.6261
Oo	-3.3018	0.0276	3.589	*	Tt	0.6637
Oo	-3.5419	0.8986	0.107		Oo	0.8986
Oo	-5.9768	0.8311	0.185		Oo	0.8311
Oo	-2.3164	0.7331	0.31		Oo	0.7331
Oo	-4.982	0.0459	3.081	*	Tt	0.711
Oo	-5.9411	0.1916	1.652	*	Gg	0.3607
Oo	-5.8429	0.9096	0.095		Oo	0.9096
Oo	1.5937	0.7777	0.251		Oo	0.7777
Oo	-5.928	0.2595	1.349	*	Gm	0.7377
Oo	-6.5398	0.5905	0.527		Oo	0.5905
Oo	-7.181	0.5064	0.68		Oo	0.5064
Oo	-4.9327	0.923	0.08		Oo	0.923
Oo	-7.4706	0.1302	2.039	*	Sb	0.4503
Oo	-3.8878	0.0703	2.655	*	Tt	0.674
Oo	-0.765	0.0942	2.362	*	Gm	0.9057
Oo	-6.3413	0.6521	0.428		Oo	0.6521
Sf	-13.3857	0.9106	0.094		Sf	0.9106
Sf	-14.9999	0.9474	0.054		Sf	0.9474
Sf	-10.6276	0.9389	0.063		Sf	0.9389
Sf	3.2092	0.0004	7.821	*	Gg	0.6158
Sf	-18.3239	0.8576	0.154		Sf	0.8576
Sf	-9.878	0.0851	2.464	*	Tt	0.4772
Sf	-19.8719	0.9481	0.053		Sf	0.9481
Sf	-15.8042	0.6918	0.368		Sf	0.6918
Sf	-17.7331	0.8787	0.129		Sf	0.8787
Sf	-20.1375	0.9284	0.074		Sf	0.9284
Sf	-20.0966	0.914	0.09		Sf	0.914
Sf	-18.708	0.8364	0.179		Sf	0.8364
Sf	-12.9414	0.2713	1.305	*	Tt	0.3196
Sf	-20.2961	0.9439	0.058		Sf	0.9439
Sf	-20.3439	0.9427	0.059		Sf	0.9427
Sf	-15.7836	0.8641	0.146		Sf	0.8641
Sf	-19.1221	0.9341	0.068		Sf	0.9341
Sf	-19.0632	0.8692	0.14		Sf	0.8692
Sf	-20.7775	0.9345	0.068		Sf	0.9345
Sf	-17.991	0.8532	0.159		Sf	0.8532
Sf	-16.3619	0.8991	0.106		Sf	0.8991
Sf	-16.8885	0.6377	0.45		Sf	0.6377
Sl	-13.8228	0.3342	1.096		Sl	0.3342
Sl	-11.0907	0.1876	1.674	*	Tt	0.5183
Sl	-10.0062	0.389	0.944		Sl	0.389
Sl	-13.397	0.4164	0.876		Sl	0.4164
Sl	-12.8553	0.4955	0.702		Sl	0.4955
Sl	-11.9088	0.2786	1.278		Sl	0.2786
Sl	-11.3048	0.6301	0.462		Sl	0.6301
Sl	-1.2522	0.0056	5.183	*	Gg	0.8721
Sl	-0.9049	0.4902	0.713		Sl	0.4902
Sl	-10.6455	0.5521	0.594		Sl	0.5521
Sl	-12.8104	0.5747	0.554		Sl	0.5747
Sl	-11.6746	0.2891	1.241	*	Dd	0.3997
Sl	-8.3724	0.7065	0.347		Sl	0.7065
Sl	-12.4069	0.3144	1.157	*	Dd	0.5394
Sl	-11.6567	0.4058	0.902		Sl	0.4058
Sl	-8.8793	0.3825	0.961	*	Dd	0.4923
Sl	-10.7799	0.5125	0.668		Sl	0.5125
Sl	-13.4538	0.2819	1.266		Sl	0.2819
Sl	-11.231	0.2208	1.51	*	Tt	0.5396
Sl	-7.284	0.2426	1.416	*	Tt	0.3863
Sl	-5.3835	0.0708	2.648	*	Dd	0.6288
Sl	-10.3555	0.7802	0.248		Sl	0.7802
Sl	-10.968	0.4249	0.856		Sl	0.4249
Sl	-6.7321	0.644	0.44		Sl	0.644
Sl	-8.5275	0.653	0.426		Sl	0.653
Sl	-12.8982	0.469	0.757		Sl	0.469
Sl	-4.7362	0.1673	1.788	*	Tt	0.631
Sl	-11.6983	0.5307	0.634		Sl	0.5307
Sl	-13.2609	0.3749	0.981		Sl	0.3749
Sl	-11.9103	0.3685	0.998	*	Tt	0.4243
Sl	-7.5143	0.4921	0.709		Sl	0.4921
Sl	-8.3608	0.3276	1.116	*	Dd	0.4653
Sl	-11.7937	0.5218	0.65		Sl	0.5218
Sl	-13.4489	0.3998	0.917		Sl	0.3998
Sl	-11.2896	0.2482	1.393	*	Tt	0.5815
Sl	-11.7106	0.4546	0.788		Sl	0.4546
Sl	-12.5138	0.7007	0.356		Sl	0.7007
Sl	-9.4816	0.1023	2.28	*	Dd	0.518
Sl	-5.2557	0.1364	1.992	*	Gg	0.4785
Sl	-13.2587	0.5147	0.664		Sl	0.5147
Sl	-7.7251	0.1076	2.23	*	Dd	0.6321
Sl	-12.1048	0.5345	0.626		Sl	0.5345
Sl	-6.9548	0.67	0.401		Sl	0.67
Sl	-10.6991	0.4661	0.763		Sl	0.4661
Sl	-7.5427	0.0994	2.309	*	Sb	0.3806
Sl	-3.3461	0.0063	5.073	*	Gg	0.4021
Sl	-1.4352	0.7518	0.285		Sl	0.7518
Sl	-9.573	0.1788	1.722	*	Sb	0.5198
Sl	-9.091	0.2322	1.46	*	Gg	0.2433
Sl	-11.6431	0.1125	2.184	*	Tt	0.3138
Sl	-11.5545	0.5018	0.69		Sl	0.5018
Sl	-6.799	0.8846	0.123		Sl	0.8846
Sl	-5.5212	0.0542	2.915	*	Tt	0.5201
Sl	-12.1383	0.2559	1.363	*	Tt	0.2922
Sl	-8.0403	0.6436	0.441		Sl	0.6436
Sl	-10.2262	0.3594	1.023		Sl	0.3594
Sl	-10.9214	0.2878	1.246	*	Tt	0.6544
Sl	-12.1436	0.4166	0.876	*	Tt	0.529
Sl	-11.5963	0.3971	0.924		Sl	0.3971
Sl	-11.8531	0.5381	0.62		Sl	0.5381
Sl	-11.4637	0.2581	1.354	*	Dd	0.3807
Sl	-9.7384	0.7294	0.316		Sl	0.7294
Sl	-10.9948	0.4287	0.847	*	Tt	0.4557
Sl	-12.271	0.3516	1.045		Sl	0.3516
Sl	-7.1287	0.3203	1.139	*	Tt	0.3212
Sl	-8.1546	0.1229	2.096	*	Sb	0.4717
Sl	-6.6319	0.1581	1.845	*	Sb	0.6187
Sl	-9.6101	0.7654	0.267		Sl	0.7654
Sl	-9.5207	0.5933	0.522		Sl	0.5933
Sl	-11.0976	0.4252	0.855		Sl	0.4252
Sl	-12.333	0.396	0.926		Sl	0.396
Sl	-10.2179	0.1707	1.768	*	Tt	0.5231
Sl	-13.4169	0.4546	0.788		Sl	0.4546
Sl	-13.2197	0.4701	0.755		Sl	0.4701
Sl	-11.1661	0.4431	0.814		Sl	0.4431
Sl	1.8802	0.5714	0.56		Sl	0.5714
Sl	-12.8412	0.5814	0.542		Sl	0.5814
Sl	-6.611	0.3647	1.009		Sl	0.3647
Sl	-6.3118	0.116	2.154	*	Gg	0.4313
Sl	-12.9073	0.241	1.423	*	Tt	0.2853
Sl	-8.9958	0.0633	2.76	*	Dd	0.5627
Sl	-11.4271	0.8205	0.198		Sl	0.8205
Sl	-12.6008	0.5363	0.623		Sl	0.5363
Sl	-12.3408	0.2848	1.256	*	Tt	0.3533
Sl	-10.6089	0.2244	1.495	*	Tt	0.6269
Sl	-11.1421	0.4667	0.762		Sl	0.4667
Sl	-9.0502	0.609	0.496		Sl	0.609
Sl	-6.6048	0.2908	1.235	*	Tt	0.3196
Sl	-10.1086	0.6205	0.477		Sl	0.6205
Sl	-9.1408	0.1131	2.18	*	Sb	0.4055
Sl	-7.9726	0.3431	1.07	*	Tt	0.6352
Sl	-6.945	0.3697	0.995	*	Dd	0.6013
Sl	-11.3953	0.2134	1.545	*	Dd	0.3804
Sl	-7.6357	0.1864	1.68	*	Tt	0.6646
Sl	-11.0722	0.295	1.221	*	Tt	0.371
Sl	-13.2333	0.3409	1.076		Sl	0.3409
Sl	-6.2503	0.4401	0.821		Sl	0.4401
Sl	-13.1443	0.422	0.863		Sl	0.422
Sl	-12.0942	0.2863	1.251	*	Tt	0.3894
Sl	-12.429	0.3388	1.082	*	Dd	0.4114
Sl	-10.4349	0.4966	0.7		Sl	0.4966
Sl	-12.8896	0.3086	1.176	*	Tt	0.3833
Sl	-12.3524	0.1985	1.617	*	Gg	0.3866
Sl	-11.6367	0.3116	1.166		Sl	0.3116
Sl	-4.4413	0.0159	4.144	*	Dd	0.7148
Sl	-5.5135	0.0168	4.084	*	Gg	0.5155
Sl	-13.3659	0.4316	0.84		Sl	0.4316
Sl	-11.2477	0.5199	0.654		Sl	0.5199
Sl	-5.6377	0.0858	2.455	*	Gg	0.429
Sl	-13.1436	0.3521	1.044		Sl	0.3521
Sl	-6.3613	0.3071	1.181	*	Oo	0.4956
Sl	-12.2712	0.4428	0.815		Sl	0.4428
Sl	-2.4918	0.9266	0.076		Sl	0.9266
Sl	-12.8852	0.2763	1.286	*	Dd	0.4048
Sl	-7.2037	0.3319	1.103	*	Tt	0.4767
Sl	-9.4986	0.1816	1.706	*	Gg	0.5176
Sl	-12.3956	0.5799	0.545		Sl	0.5799
Sl	18.0948	0.0126	4.37	*	Oo	0.8845
Sl	-13.9034	0.2563	1.362	*	Gg	0.2567
Sl	-11.7182	0.4955	0.702		Sl	0.4955
Sl	-10.6487	0.3108	1.168	*	Dd	0.5901
Sl	-10.3243	0.2609	1.344	*	Tt	0.4228
Sl	-9.8174	0.587	0.533		Sl	0.587
Sl	-10.4308	0.6257	0.469		Sl	0.6257
Sl	-12.9621	0.5984	0.514		Sl	0.5984
Sl	-3.8921	0.0283	3.564	*	Dd	0.7638
Sl	-12.5569	0.0988	2.315	*	Sf	0.5533
Sl	-7.3744	0.0513	2.97	*	Sb	0.7294
Sl	-13.3107	0.3279	1.115		Sl	0.3279
Sl	-11.0364	0.8029	0.22		Sl	0.8029
Sl	-10.9994	0.1326	2.02	*	Sf	0.3672
Sl	-2.584	0.0513	2.97	*	Gg	0.7596
Sl	-13.0127	0.3826	0.961		Sl	0.3826
Sl	-12.7876	0.3827	0.961		Sl	0.3827
Sl	-11.4584	0.3986	0.92		Sl	0.3986
Sl	-10.2808	0.6229	0.473		Sl	0.6229
Sb	-13.6332	0.6683	0.403		Sb	0.6683
Sb	-4.0526	0.1944	1.638	*	Oo	0.7672
Sb	-14.3504	0.8014	0.221		Sb	0.8014
Sb	-12.074	0.9212	0.082		Sb	0.9212
Sb	-12.1874	0.736	0.307		Sb	0.736
Sb	-12.9375	0.9203	0.083		Sb	0.9203
Sb	-12.8643	0.8822	0.125		Sb	0.8822
Sb	-15.4571	0.867	0.143		Sb	0.867
Sb	-13.4952	0.7929	0.232		Sb	0.7929
Sb	-10.3332	0.5935	0.522		Sb	0.5935
Sb	-10.1417	0.3266	1.119	*	Gm	0.6151
Sb	-12.5533	0.6746	0.394		Sb	0.6746
Sb	-13.8069	0.61	0.494		Sb	0.61
Sb	-13.1054	0.7335	0.31		Sb	0.7335
Sb	-14.1839	0.8304	0.186		Sb	0.8304
Sb	-12.0377	0.6203	0.478		Sb	0.6203
Sb	-14.2201	0.7049	0.35		Sb	0.7049
Sb	-10.2044	0.7655	0.267		Sb	0.7655
Sb	-15.4152	0.8615	0.149		Sb	0.8615
Sb	-13.3565	0.5727	0.557		Sb	0.5727
Sb	-12.6822	0.662	0.413		Sb	0.662
Sb	-14.2676	0.7205	0.328		Sb	0.7205
Sb	-13.7136	0.783	0.245		Sb	0.783
Sb	-13.7583	0.649	0.432		Sb	0.649
Sb	-13.4194	0.8072	0.214		Sb	0.8072
Sb	-14.4228	0.7503	0.287		Sb	0.7503
Sb	-11.4334	0.8051	0.217		Sb	0.8051
Sb	-14.0784	0.7193	0.329		Sb	0.7193
Sb	-2.1225	0.1231	2.095	*	Oo	0.7848
Sb	-15.1627	0.8198	0.199		Sb	0.8198
Sb	-10.9567	0.6989	0.358		Sb	0.6989
Sb	-12.41	0.9207	0.083		Sb	0.9207
Sb	-11.29	0.8724	0.136		Sb	0.8724
Sb	-11.743	0.495	0.703		Sb	0.495
Sb	-15.4402	0.8545	0.157		Sb	0.8545
Sb	-15.5661	0.8666	0.143		Sb	0.8666
Sb	4.0813	0.0366	3.307	*	Oo	0.9495
Sb	-10.9058	0.7995	0.224		Sb	0.7995
Sb	-15.4015	0.8643	0.146		Sb	0.8643
Sb	-6.9147	0.0855	2.46	*	Tt	0.6741
Sb	-14.3223	0.7623	0.271		Sb	0.7623
Sb	-15.3534	0.8611	0.15		Sb	0.8611
Sb	-10.888	0.7554	0.28		Sb	0.7554
Sb	-13.4245	0.8552	0.156		Sb	0.8552
Sb	-11.4652	0.7725	0.258		Sb	0.7725
Sb	-11.5298	0.7066	0.347		Sb	0.7066
Sb	-8.895	0.9367	0.065		Sb	0.9367
Sb	-8.0935	0.887	0.12		Sb	0.887
Sb	-12.7481	0.6197	0.479		Sb	0.6197
Sb	-12.5709	0.7937	0.231		Sb	0.7937
Sb	-13.5481	0.7574	0.278		Sb	0.7574
Sb	-12.0069	0.7397	0.302		Sb	0.7397
Sb	-14.8676	0.853	0.159		Sb	0.853
Sb	-13.8119	0.8029	0.22		Sb	0.8029
Sb	-14.5418	0.8758	0.133		Sb	0.8758
Sb	-14.8148	0.8416	0.172		Sb	0.8416
Sb	-15.3852	0.8301	0.186		Sb	0.8301
Sb	-12.585	0.7249	0.322		Sb	0.7249
Sb	-11.9702	0.8565	0.155		Sb	0.8565
Sb	-6.5478	0.6833	0.381		Sb	0.6833
Sb	-11.7195	0.6407	0.445		Sb	0.6407
Sb	-15.2816	0.8619	0.149		Sb	0.8619
Sb	-9.02	0.3293	1.111	*	Gm	0.6671
Sb	-11.647	0.4311	0.841	*	Gm	0.5382
Sb	-7.5894	0.7632	0.27		Sb	0.7632
Sb	-9.7176	0.8907	0.116		Sb	0.8907
Sb	-11.2317	0.7962	0.228		Sb	0.7962
Sb	-8.0973	0.651	0.429		Sb	0.651
Sb	-14.7035	0.8405	0.174		Sb	0.8405
Sb	-9.7309	0.4191	0.87		Sb	0.4191
Sb	-8.5682	0.8557	0.156		Sb	0.8557
Sb	-13.9608	0.8336	0.182		Sb	0.8336
Sb	-15.4208	0.8218	0.196		Sb	0.8218
Sb	-11.4454	0.8871	0.12		Sb	0.8871
Sb	-13.1572	0.9328	0.07		Sb	0.9328
Sb	-13.4407	0.9156	0.088		Sb	0.9156
Sb	-12.5319	0.6246	0.471		Sb	0.6246
Sb	-15.0765	0.8128	0.207		Sb	0.8128
Sb	-11.3946	0.5846	0.537		Sb	0.5846
Sb	-10.1424	0.5865	0.534		Sb	0.5865
Sb	-14.3439	0.7602	0.274		Sb	0.7602
Sb	-8.067	0.3564	1.032		Sb	0.3564
Sb	-14.4782	0.7089	0.344		Sb	0.7089
Sb	-12.7962	0.6601	0.415		Sb	0.6601
Sb	-13.551	0.8062	0.215		Sb	0.8062
Sb	-13.7665	0.9014	0.104		Sb	0.9014
Sb	-15.1035	0.824	0.194		Sb	0.824
Sb	-6.5766	0.0989	2.314	*	Gm	0.9004
Sb	-13.2825	0.8847	0.123		Sb	0.8847
Sb	-14.6194	0.732	0.312		Sb	0.732
Sb	-8.6184	0.859	0.152		Sb	0.859
Sb	-8.1127	0.1214	2.109	*	Gm	0.8761
Sb	-14.1085	0.8336	0.182		Sb	0.8336
Sb	-14.1071	0.8192	0.199		Sb	0.8192
Sb	-12.7741	0.6221	0.475		Sb	0.6221
Sb	0.3855	0.0143	4.246	*	Oo	0.8105
Sb	19.8389	0	13.916	*	Dd	0.5008
Sb	-12.8857	0.7549	0.281		Sb	0.7549
Sb	0.2044	0.0517	2.962	*	Oo	0.8877
Sb	-13.779	0.8074	0.214		Sb	0.8074
Sb	-11.17	0.7604	0.274		Sb	0.7604
Sb	-12.2829	0.7661	0.267		Sb	0.7661
Sb	-11.1382	0.841	0.173		Sb	0.841
Tt	-11.2816	0.3476	1.057	*	Dd	0.5494
Tt	-11.4513	0.1981	1.619	*	Sl	0.3907
Tt	-9.4887	0.1875	1.674	*	Dd	0.3957
Tt	-10.4688	0.774	0.256		Tt	0.774
Tt	-11.0203	0.5562	0.587		Tt	0.5562
Tt	-13.2413	0.5233	0.648		Tt	0.5233
Tt	-10.8968	0.1565	1.855	*	Gg	0.6664
Tt	-11.4378	0.1532	1.876	*	Sl	0.3942
Tt	-10.725	0.2997	1.205	*	Dd	0.3413
Tt	-11.617	0.2462	1.402	*	Sl	0.4074
Tt	-13.2675	0.3773	0.975		Tt	0.3773
Tt	-13.5305	0.4179	0.872		Tt	0.4179
Tt	-13.2552	0.3879	0.947		Tt	0.3879
Tt	-12.4306	0.0244	3.713	*	Sf	0.9512
Tt	-11.8793	0.242	1.419	*	Gg	0.3849
Tt	-12.4492	0.3355	1.092	*	Dd	0.402
Tt	-12.8949	0.4112	0.889		Tt	0.4112
Tt	-12.5907	0.3613	1.018		Tt	0.3613
Tt	-12.5446	0.608	0.498		Tt	0.608
Tt	-10.8894	0.0865	2.447	*	Dd	0.3969
Tt	-13.0908	0.515	0.664		Tt	0.515
Tt	-10.7882	0.2897	1.239	*	Sb	0.3988
Tt	-12.8998	0.495	0.703		Tt	0.495
Tt	-11.7902	0.3811	0.965	*	Sl	0.4057
Tt	-5.9816	0.1897	1.663	*	Sl	0.6554
Tt	-12.9118	0.4456	0.808		Tt	0.4456
Tt	-11.6843	0.3805	0.966		Tt	0.3805
Tt	-13.5446	0.2698	1.31	*	Gg	0.2812
Tt	-11.6765	0.5059	0.681		Tt	0.5059
Tt	-6.5274	0.1868	1.678	*	Sl	0.6698
Tt	-13.15	0.3882	0.946	*	Sl	0.4384
Tt	-13.2377	0.3705	0.993		Tt	0.3705
Tt	-11.9517	0.4604	0.776	*	Sl	0.4923
Tt	-11.7079	0.4323	0.839		Tt	0.4323
Tt	-11.4524	0.4407	0.819		Tt	0.4407
Tt	-12.2791	0.385	0.955	*	Sl	0.5369
Tt	-12.5623	0.4743	0.746		Tt	0.4743
Tt	-12.8461	0.3764	0.977	*	Sl	0.4852
Tt	-13.125	0.4749	0.745		Tt	0.4749
Tt	-10.372	0.6679	0.404		Tt	0.6679
Tt	0.0943	0.0016	6.43	*	Sb	0.8384
Tt	-13.2494	0.4285	0.847		Tt	0.4285
Tt	-12.3511	0.4885	0.716		Tt	0.4885
Tt	-11.1413	0.1919	1.651	*	Sl	0.4974
Tt	-5.1904	0.1458	1.925	*	Sl	0.7072
Tt	-12.3015	0.2855	1.254	*	Sl	0.4607
Tt	-12.9697	0.6364	0.452		Tt	0.6364
Tt	-13.3892	0.3362	1.09	*	Sl	0.3458
Tt	-11.4159	0.3326	1.101	*	Sl	0.3933
Tt	-5.1133	0.0187	3.981	*	Dd	0.6289
Tt	-13.6104	0.0098	4.626	*	Sf	0.9734
Tt	-11.034	0.4717	0.751		Tt	0.4717
Tt	-9.701	0.1709	1.767	*	Dd	0.5076
Tt	-6.2025	0.0156	4.161	*	Sb	0.8753
Tt	-11.7104	0.5838	0.538		Tt	0.5838
Tt	-12.7391	0.4053	0.903		Tt	0.4053
Tt	-12.8397	0.4301	0.844		Tt	0.4301
Tt	-12.2284	0.2486	1.392	*	Dd	0.4734
Tt	-11.075	0.5819	0.541		Tt	0.5819
Tt	-7.3477	0.6498	0.431		Tt	0.6498
Tt	-13.6551	0.4792	0.736		Tt	0.4792
Tt	-12.7635	0.5196	0.655		Tt	0.5196
Tt	11.9021	0.0723	2.627	*	Sb	0.5963
Tt	-13.5519	0.48	0.734		Tt	0.48
Tt	-12.3008	0.6084	0.497		Tt	0.6084
Tt	-12.8668	0.5219	0.65		Tt	0.5219
Tt	-10.6367	0.7684	0.263		Tt	0.7684
Tt	-13.1179	0.5197	0.655		Tt	0.5197
Tt	-6.8063	0.7569	0.278		Tt	0.7569
Tt	-11.4555	0.4277	0.849		Tt	0.4277
Tt	-12.1208	0.3272	1.117	*	Gg	0.4696
Tt	-13.7888	0.362	1.016		Tt	0.362
Tt	-8.3263	0.3493	1.052	*	Sl	0.6264
Tt	-12.7937	0.2877	1.246	*	Dd	0.333
Tt	-12.6316	0.2594	1.35	*	Gg	0.4968
Tt	-12.8955	0.2108	1.557	*	Dd	0.2887
Tt	-12.734	0.2145	1.54	*	Sl	0.362
Tt	-13.5093	0.3115	1.166		Tt	0.3115
Tt	-9.8577	0.6381	0.449		Tt	0.6381
Tt	-11.9402	0.4585	0.78		Tt	0.4585
Tt	-8.2027	0.5112	0.671		Tt	0.5112
Tt	-14.1315	0.3881	0.947		Tt	0.3881
Tt	-13.5237	0.3378	1.085		Tt	0.3378
Tt	-9.5751	0.3243	1.126		Tt	0.3243
Tt	-10.3026	0.173	1.755	*	Sl	0.4613
Tt	-12.4856	0.2571	1.358	*	Gg	0.4291
Tt	-12.8332	0.5388	0.618		Tt	0.5388
Tt	-10.7976	0.6162	0.484		Tt	0.6162
Tt	-9.8973	0.314	1.158	*	Dd	0.4123
Tt	-11.6007	0.5894	0.529		Tt	0.5894
Tt	-11.0868	0.6281	0.465		Tt	0.6281
Tt	-3.6811	0.94	0.062		Tt	0.94
Tt	-11.8681	0.1989	1.615	*	Dd	0.3332
Tt	-7.4879	0.7762	0.253		Tt	0.7762
Tt	-10.7829	0.378	0.973	*	Dd	0.4381
Tt	-12.4706	0.3012	1.2	*	Gg	0.4659
Tt	-10.5927	0.285	1.255	*	Dd	0.6079
Tt	-8.7711	0.0828	2.492	*	Gg	0.8175
Tt	12.9159	0.0001	8.975	*	Oo	0.9892
Tt	-12.0402	0.469	0.757		Tt	0.469
Tt	-13.3565	0.2898	1.239	*	Gg	0.3488
Tt	-0.2244	0.006	5.109	*	Dd	0.7542
Tt	-12.3221	0.2988	1.208	*	Gg	0.3547
Tt	-13.5983	0.4539	0.79		Tt	0.4539
Tt	-12.6897	0.3488	1.053	*	Sl	0.3564
Tt	-12.5483	0.2279	1.479	*	Dd	0.4007
Tt	-1.822	0.0052	5.258	*	Dd	0.5664
Tt	-10.8298	0.3397	1.08	*	Sl	0.5982
Tt	-4.7586	0.0154	4.173	*	Dd	0.5176
Tt	-10.7444	0.1152	2.161	*	Gg	0.4804
Tt	-10.0823	0.4157	0.878		Tt	0.4157
Tt	-7.2732	0.6479	0.434		Tt	0.6479
Tt	-2.3803	0.4422	0.816	*	Oo	0.4813
Tt	-12.0234	0.2986	1.209	*	Gg	0.5487
Tt	-3.0042	0.093	2.375	*	Dd	0.5901
Tt	-13.639	0.2705	1.307		Tt	0.2705
Tt	-12.2916	0.7351	0.308		Tt	0.7351
Tt	-11.885	0.1863	1.68	*	Dd	0.3726
Tt	-12.0756	0.3615	1.018	*	Dd	0.4954
Tt	-12.031	0.2249	1.492	*	Dd	0.4017
Tt	-8.4382	0.0811	2.512	*	Gg	0.8095
Tt	-11.6035	0.5567	0.586		Tt	0.5567
Tt	-3.2928	0.1141	2.171	*	Sl	0.8545
Tt	-6.5597	0.7862	0.241		Tt	0.7862
Tt	-5.3661	0.795	0.229		Tt	0.795
Tt	-13.5444	0.3044	1.189	*	Dd	0.3114
Tt	-11.4153	0.1208	2.113	*	Gg	0.451
Tt	-9.4529	0.6317	0.459		Tt	0.6317
Tt	-13.1563	0.0044	5.434	*	Sf	0.9891
Tt	4.9601	0.0153	4.182	*	Oo	0.6066
Tt	-12.452	0.2492	1.39	*	Sl	0.366
Tt	-13.085	0.2767	1.285	*	Dd	0.3761
Tt	-10.1904	0.7113	0.341		Tt	0.7113
Tt	-8.1548	0.1816	1.706	*	Sl	0.4932
Tt	-6.2906	0.063	2.765	*	Gg	0.8225
Tt	-8.2318	0.184	1.693	*	Sl	0.5163
Tt	-11.3419	0.2013	1.603	*	Gg	0.4453
Tt	-10.274	0.3912	0.939	*	Sl	0.5815
Tt	-13.944	0.2912	1.234	*	Gg	0.2942
Tt	-10.1095	0.2636	1.333	*	Sl	0.4416
Tt	-10.4676	0.0182	4.005	*	Sf	0.9403
Tt	-13.5842	0.4633	0.769		Tt	0.4633
Tt	-12.1212	0.2729	1.299	*	Sl	0.4241
Tt	-12.1524	0.5639	0.573		Tt	0.5639
Tt	-2.523	0.0192	3.951	*	Gg	0.9145
Tt	-12.5833	0.2265	1.485	*	Gg	0.3326
Tt	-6.6293	0.2754	1.289	*	Sl	0.7017
Tt	-13.8569	0.1329	2.018	*	Sf	0.6399
Tt	-7.5791	0.2737	1.296	*	Gg	0.4539
Tt	-10.1313	0.5882	0.531		Tt	0.5882
Tt	-13.1933	0.5127	0.668		Tt	0.5127
Tt	-11.8994	0.2657	1.325	*	Dd	0.4003
Tt	-4.7982	0.1358	1.997	*	Sb	0.8187
Tt	-12.78	0.4108	0.89		Tt	0.4108
Tt	-9.1384	0.0834	2.484	*	Dd	0.4929
Tt	-11.9001	0.2582	1.354	*	Gg	0.38
Tt	-12.9726	0.3957	0.927		Tt	0.3957
Tt	-7.5327	0.7688	0.263		Tt	0.7688
Tt	-2.9107	0.0958	2.345	*	Gg	0.4554
Tt	25.002	0.0083	4.792	*	Sl	0.7782
Tt	-13.5029	0.3832	0.959		Tt	0.3832
Tt	-12.9938	0.3926	0.935		Tt	0.3926
Tt	-5.48	0.8514	0.161		Tt	0.8514
Tt	16.6658	0.0263	3.64	*	Sl	0.859
Tt	-13.3331	0.3008	1.201	*	Gg	0.4063
Tt	-9.5006	0.7772	0.252		Tt	0.7772
Tt	-11.0596	0.6047	0.503		Tt	0.6047
Tt	-12.9969	0.6381	0.449		Tt	0.6381
Tt	-12.7695	0.1988	1.615	*	Sl	0.2835
Tt	-10.2138	0.4788	0.736		Tt	0.4788
Tt	-11.8446	0.5706	0.561		Tt	0.5706
Tt	-9.7439	0.7738	0.256		Tt	0.7738
Tt	-7.3497	0.7251	0.322		Tt	0.7251
Tt	-12.1906	0.2289	1.474	*	Gg	0.4688
Tt	-9.9744	0.1501	1.897	*	Sl	0.4335
Tt	-12.9209	0.2681	1.316	*	Gg	0.3345
Tt	-13.2431	0.3908	0.94		Tt	0.3908
Tt	-8.3183	0.0945	2.359	*	Dd	0.5242
Tt	-11.7745	0.164	1.808	*	Gg	0.5213
Tt	-12.6431	0.4874	0.719		Tt	0.4874
Tt	-12.7754	0.655	0.423		Tt	0.655
Tt	-12.7268	0.2354	1.446	*	Dd	0.3078
Tt	-7.1852	0.0367	3.304	*	Dd	0.5485
Tt	-12.9221	0.2989	1.208	*	Sf	0.3588
Tt	-12.9494	0.523	0.648		Tt	0.523
Tt	-1.433	0.0073	4.926	*	Gg	0.5305
Tt	-11.0323	0.4938	0.706		Tt	0.4938
Tt	-7.4912	0.1234	2.092	*	Gg	0.568
Tt	-10.0895	0.4283	0.848	*	Gg	0.4441
Tt	-3.8101	0.4059	0.902	*	Oo	0.4326
Tt	-8.1917	0.8092	0.212		Tt	0.8092
Tt	-12.9103	0.3016	1.199	*	Dd	0.3754
Tt	-11.1557	0.5323	0.631		Tt	0.5323
Tt	-6.5941	0.0393	3.236	*	Dd	0.6711
Tt	-11.2281	0.1045	2.258	*	Gg	0.4985
Tt	-9.2051	0.1501	1.897	*	Sb	0.6823
Tt	-4.2468	0.1864	1.68	*	Sl	0.7386
Tt	-9.6999	0.2281	1.478	*	Dd	0.5285
Tt	-13.7593	0.2811	1.269		Tt	0.2811
Tt	-12.3454	0.3229	1.13	*	Dd	0.3242
Tt	-0.3983	0.0096	4.643	*	Dd	0.7126
Tt	-9.9197	0.5937	0.521		Tt	0.5937
Tt	-8.1057	0.1807	1.711	*	Dd	0.5098
Tt	-9.8236	0.1995	1.612	*	Sl	0.6918
Tt	-9.9489	0.1324	2.022	*	Gg	0.6856
Tt	-9.68	0.3297	1.11	*	Sl	0.4255
Tt	-9.5938	0.1644	1.806	*	Gg	0.3294
Tt	-9.1466	0.7951	0.229		Tt	0.7951
Tt	-11.5182	0.3347	1.095	*	Dd	0.4359
Tt	-12.9947	0.0279	3.58	*	Sf	0.9379
Tt	-11.8498	0.3058	1.185	*	Dd	0.3862
Tt	-7.7389	0.2156	1.534	*	Gg	0.486
Tt	-10.9263	0.4186	0.871		Tt	0.4186
Tt	-12.3043	0.2764	1.286	*	Dd	0.2952
Tt	-12.249	0.5254	0.644		Tt	0.5254
Tt	-13.8352	0.5128	0.668		Tt	0.5128
Tt	-13.4096	0.5406	0.615		Tt	0.5406
Tt	-11.1319	0.1801	1.714	*	Sl	0.4097
Tt	-6.0853	0.0445	3.111	*	Dd	0.6747
Tt	-13.4228	0.4109	0.889		Tt	0.4109
Tt	-12.9521	0.2534	1.373	*	Sl	0.3329
Tt	-11.3168	0.6391	0.448		Tt	0.6391
Tt	-10.2335	0.2488	1.391	*	Sb	0.483
Tt	-14.1763	0.386	0.952		Tt	0.386
Tt	-12.6256	0.6153	0.486		Tt	0.6153
Tt	-3.2171	0.0159	4.144	*	Sb	0.8099
Tt	4.792	0.0004	7.76	*	Sb	0.9124
Tt	-13.3176	0.5141	0.665		Tt	0.5141
Tt	-7.7307	0.0874	2.437	*	Sf	0.6112
Tt	-11.9603	0.4586	0.78		Tt	0.4586
Tt	4.6383	0.2265	1.485	*	Sl	0.2801
Tt	-11.5607	0.3162	1.151	*	Gg	0.5086
Tt	-1.0005	0.0041	5.492	*	Gg	0.9762
Tt	-9.3055	0.3395	1.08	*	Sl	0.5186
Tt	3.3829	0.0223	3.802	*	Sl	0.9381
Tt	-12.6339	0.4398	0.821		Tt	0.4398
Tt	-10.0868	0.734	0.309		Tt	0.734
Tt	-13.576	0.4376	0.826		Tt	0.4376
Tt	-12.8142	0.4706	0.754		Tt	0.4706
Tt	-12.3909	0.2634	1.334	*	Dd	0.4197
Tt	-8.1529	0.0788	2.54	*	Gg	0.8078
Tt	-13.3852	0.2614	1.342	*	Gg	0.2744
Tt	-8.3879	0.4475	0.804		Tt	0.4475
Tt	-9.8039	0.3866	0.95		Tt	0.3866
Tt	-11.7335	0.5024	0.688		Tt	0.5024
Tt	-13.2719	0.2154	1.535	*	Sf	0.5319
Tt	-11.1531	0.2027	1.596	*	Dd	0.4985
Tt	-7.034	0.8176	0.201		Tt	0.8176
Tt	-12.2683	0.4726	0.749		Tt	0.4726
Tt	-6.9571	0.4244	0.857		Tt	0.4244
Tt	-12.1553	0.2062	1.579	*	Dd	0.4036
Tt	-10.4239	0.3652	1.007		Tt	0.3652
Tt	-7.4831	0.2797	1.274	*	Sl	0.4091
Tt	-7.1746	0.3805	0.966		Tt	0.3805
Tt	-9.8545	0.3576	1.028	*	Sl	0.3915
Tt	-9.4648	0.3104	1.17	*	Sl	0.4883
Tt	-3.9876	0.7886	0.238		Tt	0.7886
Tt	-10.4812	0.3968	0.924		Tt	0.3968
Tt	-11.1698	0.5687	0.564		Tt	0.5687
Tt	-9.2418	0.7705	0.261		Tt	0.7705
Tt	-12.9139	0.1282	2.055	*	Sf	0.6657
Tt	-13.6045	0.433	0.837		Tt	0.433
Tt	-9.812	0.2954	1.219	*	Sl	0.6487
Tt	-10.1841	0.1755	1.74	*	Sl	0.3895
Tt	-12.9513	0.3354	1.093	*	Dd	0.4086
Tt	-11.8478	0.7185	0.331		Tt	0.7185
Tt	-9.2467	0.8133	0.207		Tt	0.8133
Tt	-12.1109	0.2671	1.32	*	Sf	0.4335
Tt	-6.9773	0.3363	1.09	*	Oo	0.4157
Tt	-10.3234	0.669	0.402		Tt	0.669
Tt	-9.8718	0.5121	0.669		Tt	0.5121
Tt	-13.4645	0.119	2.129	*	Sf	0.6269
Tt	-8.7459	0.2972	1.213	*	Sl	0.4962
Tt	-10.7352	0.4532	0.791		Tt	0.4532
Tt	-8.6257	0.2944	1.223	*	Sl	0.4262
Tt	-8.7655	0.3036	1.192	*	Sl	0.4747
Tt	-10.0822	0.4271	0.851		Tt	0.4271
Tt	-7.0281	0.1637	1.81	*	Gg	0.6323
Tt	-4.3941	0.0091	4.697	*	Sb	0.8493
Tt	-11.9397	0.5161	0.661		Tt	0.5161
Tt	-10.5485	0.4372	0.827		Tt	0.4372
Tt	-10.0015	0.3812	0.964	*	Sl	0.4085
Tt	24.721	0	15.408	*	Dd	0.9327
Tt	-12.6428	0.2396	1.429	*	Sl	0.3865
Tt	-10.9585	0.5606	0.579		Tt	0.5606
Tt	-6.0177	0.6049	0.503		Tt	0.6049
Tt	-9.6754	0.3584	1.026	*	Sl	0.5059
Tt	-8.6937	0.4183	0.872		Tt	0.4183
Tt	-7.5017	0.446	0.808	*	Oo	0.476
Tt	-3.7698	0.0462	3.074	*	Sb	0.8954
Tt	-8.6405	0.2802	1.272	*	Sb	0.5733
Tt	-6.6839	0.1119	2.19	*	Sb	0.7922
Tt	22.1586	0	14.087	*	Gg	0.8356
Tt	-9.7012	0.5507	0.597		Tt	0.5507
Tt	-12.8747	0.3019	1.198	*	Dd	0.3283
Tt	-10.1822	0.2096	1.563	*	Dd	0.5153
Tt	-7.045	0.372	0.989	*	Oo	0.4868
Tt	-10.627	0.6472	0.435		Tt	0.6472
Tt	-11.9411	0.1876	1.674	*	Sf	0.6465
Tt	-13.2865	0.5575	0.584		Tt	0.5575
Tt	-12.8725	0.569	0.564		Tt	0.569
Gm	-8.8777	0.1035	2.268	*	Dd	0.2698
Gm	-4.9525	0.1851	1.687	*	Sb	0.3316
Gm	-9.7611	0.209	1.565	*	Sb	0.6694
Gm	-10.1248	0.1334	2.015	*	Sb	0.7067
Gm	-3.8918	0.894	0.112		Gm	0.894
Gm	-8.2898	0.0983	2.319	*	Sb	0.7688
Gm	-4.5896	0.4456	0.808	*	Oo	0.5543
Gm	5.9078	0.6813	0.384		Gm	0.6813
Gm	-8.4609	0.136	1.995	*	Sb	0.8601
Gm	-11.4918	0.1485	1.907	*	Sb	0.8463
Gm	-10.9141	0.1248	2.081	*	Sb	0.8606
Gm	-12.0902	0.9475	0.054		Gm	0.9475
Gm	-11.4705	0.7624	0.271		Gm	0.7624
Gm	-9.2859	0.1228	2.097	*	Sb	0.764
Gm	-12.8546	0.4671	0.761	*	Sb	0.5327
Gm	-7.0203	0.936	0.066		Gm	0.936
Gm	-10.6487	0.2471	1.398	*	Sb	0.7399
Gm	-8.1976	0.8483	0.165		Gm	0.8483
Gm	-9.2877	0.502	0.689		Gm	0.502
Gm	-8.3728	0.2143	1.54	*	Sb	0.7093
Gm	-10.7428	0.1312	2.031	*	Sb	0.8386
Gm	-11.8043	0.3877	0.947	*	Sb	0.5798
Gm	-3.2559	0.0575	2.855	*	Dd	0.4927
Gm	-10.5571	0.1989	1.615	*	Sb	0.6494
Gm	-8.124	0.1012	2.291	*	Sb	0.3386
Gm	-8.084	0.7143	0.337		Gm	0.7143
Gm	-9.5005	0.186	1.682	*	Sb	0.6228
Gm	-11.5943	0.1969	1.625	*	Sb	0.8024
Gm	-3.9855	0.0959	2.345	*	Oo	0.3272
Gm	-6.2766	0.2717	1.303	*	Oo	0.5161
Gm	-11.5262	0.1692	1.777	*	Sb	0.7981
Gm	-4.9018	0.1	2.303	*	Sb	0.4503
Gm	7.941	0.0002	8.672	*	Gg	0.7481
Gm	-9.7904	0.4546	0.788	*	Sb	0.5419
Gm	-9.7245	0.1115	2.194	*	Sb	0.885
Gm	-4.293	0.141	1.959	*	Sb	0.8589
Gm	-10.7782	0.1182	2.135	*	Sb	0.8535
Gm	-9.7787	0.1479	1.911	*	Sb	0.5231
Gm	-11.4869	0.9146	0.089		Gm	0.9146
Gm	-8.6064	0.1443	1.936	*	Sb	0.3441
Gm	-6.3855	0.0938	2.367	*	Sb	0.9011
Gm	-9.1412	0.2078	1.571	*	Sb	0.5466
Gm	-7.7882	0.0613	2.792	*	Tt	0.44
Gm	-4.1514	0.6743	0.394		Gm	0.6743
Gm	-4.8301	0.7072	0.346		Gm	0.7072
Gm	19.442	0	12.08	*	Oo	0.9997
Gm	-6.4789	0.1185	2.133	*	Sb	0.8753
Gm	-6.7006	0.9344	0.068		Gm	0.9344
