# Supplementary material for: Integrative bioacoustics discrimination of eight delphinid species in the western South Atlantic Ocean
Source: PLoS One. 2019 Jun 6;14(6):e0217977. doi: 10.1371/journal.pone.0217977 (PMC6553770; doi:10.1371/journal.pone.0217977)
Supplement: S3 Table — The columns are: species; Distance: Mahalanobis distance from an observation to group for the classification; Prob: estimated probability of the observation’s actual classification; -Log(prob): negative of the log of probability (large values identify observations that are poorly predicted in terms of membership in their actual categories); Predicted: Predicted classification of the observation; Prob (pred): estimated probability of the observation’s predicted classification. *indicates misclassified observations. (XLS) [file pone.0217977.s004.xls]

## Sheet: Sheet1
Clicks
Species	Distance	Probability	-Log(prob)		Predicted	Prob (pred)
Dd	-0.06283	0.8213	0.197		Dd	0.8213
Dd	-2.50691	0.671	0.399		Dd	0.671
Dd	-2.44969	0.7739	0.256		Dd	0.7739
Dd	-6.10443	0.9106	0.094		Dd	0.9106
Dd	-3.2251	0.6838	0.38		Dd	0.6838
Dd	-3.49456	0.8956	0.11		Dd	0.8956
Dd	-3.96293	0.7088	0.344		Dd	0.7088
Dd	-1.54724	0.6712	0.399		Dd	0.6712
Dd	-2.68924	0.727	0.319		Dd	0.727
Dd	-4.35984	0.8862	0.121		Dd	0.8862
Dd	-4.63336	0.8002	0.223		Dd	0.8002
Dd	-5.32587	0.9185	0.085		Dd	0.9185
Dd	-1.35935	0.4778	0.739	*	Gg	0.5118
Dd	-2.03348	0.3933	0.933	*	Gg	0.5939
Dd	-1.97273	0.3651	1.008	*	Gg	0.6234
Dd	-1.9125	0.396	0.926	*	Gg	0.5916
Gg	-1.54234	0.9006	0.105		Gg	0.9006
Gg	-3.19006	0.8319	0.184		Gg	0.8319
Gg	-5.29816	0.883	0.124		Gg	0.883
Gg	-3.32807	0.8333	0.182		Gg	0.8333
Gg	-1.18157	0.8378	0.177		Gg	0.8378
Gg	-3.58919	0.9179	0.086		Gg	0.9179
Gg	-4.60802	0.9177	0.086		Gg	0.9177
Gg	-2.36825	0.8672	0.142		Gg	0.8672
Gg	-5.37553	0.8861	0.121		Gg	0.8861
Gg	-0.93496	0.8788	0.129		Gg	0.8788
Gg	-3.82738	0.9212	0.082		Gg	0.9212
Gg	-0.95115	0.4924	0.708		Gg	0.4924
Gg	-5.39278	0.8893	0.117		Gg	0.8893
Gg	-2.6226	0.7	0.357		Gg	0.7
Gg	-4.67459	0.7811	0.247		Gg	0.7811
Gg	-2.73017	0.538	0.62		Gg	0.538
Gg	-1.89607	0.7393	0.302		Gg	0.7393
Gg	-1.74802	0.5007	0.692		Gg	0.5007
Gg	-3.91256	0.8911	0.115		Gg	0.8911
Gg	-2.81791	0.8026	0.22		Gg	0.8026
Gg	-4.16934	0.7635	0.27		Gg	0.7635
Gg	-1.9685	0.7828	0.245		Gg	0.7828
Gg	-1.0081	0.7922	0.233		Gg	0.7922
Gg	-4.35462	0.8291	0.187		Gg	0.8291
Gg	-4.52719	0.7999	0.223		Gg	0.7999
Gg	-1.4524	0.9233	0.08		Gg	0.9233
Gg	-3.54165	0.7043	0.35		Gg	0.7043
Gg	-4.37128	0.9482	0.053		Gg	0.9482
Gg	-2.60948	0.596	0.518		Gg	0.596
Gg	-2.58999	0.7095	0.343		Gg	0.7095
Gg	-1.15463	0.8246	0.193		Gg	0.8246
Gg	-3.6045	0.7469	0.292		Gg	0.7469
Gg	-3.61761	0.7821	0.246		Gg	0.7821
Gg	-3.23244	0.8238	0.194		Gg	0.8238
Gg	1.18186	0.4042	0.906	*	Sb	0.5063
Gg	-5.15508	0.8915	0.115		Gg	0.8915
Gg	-3.74219	0.8073	0.214		Gg	0.8073
Gg	-2.99035	0.5693	0.563		Gg	0.5693
Gg	-0.63422	0.5344	0.627		Gg	0.5344
Oo	0.55962	0.9363	0.066		Oo	0.9363
Oo	0.31828	0.942	0.06		Oo	0.942
Oo	0.22206	0.9437	0.058		Oo	0.9437
Oo	-0.72029	0.9266	0.076		Oo	0.9266
Oo	0.13185	0.8746	0.134		Oo	0.8746
Oo	-0.2306	0.8926	0.114		Oo	0.8926
Oo	-0.09378	0.8991	0.106		Oo	0.8991
Oo	-0.79786	0.9054	0.099		Oo	0.9054
Oo	-0.04119	0.8769	0.131		Oo	0.8769
Oo	-0.20084	0.8943	0.112		Oo	0.8943
Oo	-0.58158	0.9096	0.095		Oo	0.9096
Oo	-3.14459	0.7352	0.308		Oo	0.7352
Oo	-0.16882	0.8923	0.114		Oo	0.8923
Oo	-3.31043	0.7959	0.228		Oo	0.7959
Oo	-0.10484	0.8783	0.13		Oo	0.8783
Oo	-3.25668	0.8109	0.21		Oo	0.8109
Oo	-0.1712	0.8755	0.133		Oo	0.8755
Oo	0.23127	0.275	1.291	*	Sf	0.4716
Oo	1.85076	0.6031	0.506		Oo	0.6031
Oo	0.79682	0.9096	0.095		Oo	0.9096
Oo	-1.73873	0.8769	0.131		Oo	0.8769
Oo	-1.42007	0.8633	0.147		Oo	0.8633
Oo	-1.5169	0.8919	0.114		Oo	0.8919
Oo	-2.80586	0.8996	0.106		Oo	0.8996
Oo	-3.51984	0.7529	0.284		Oo	0.7529
Oo	-2.72548	0.9073	0.097		Oo	0.9073
Oo	-2.81018	0.9205	0.083		Oo	0.9205
Oo	-2.34099	0.9394	0.063		Oo	0.9394
Oo	-2.32819	0.9361	0.066		Oo	0.9361
Oo	-1.72345	0.9499	0.051		Oo	0.9499
Oo	-1.70357	0.9463	0.055		Oo	0.9463
Oo	-1.0348	0.9489	0.052		Oo	0.9489
Oo	-1.05232	0.9385	0.063		Oo	0.9385
Oo	-0.49377	0.9208	0.083		Oo	0.9208
Oo	-0.57673	0.8135	0.206		Oo	0.8135
Oo	-1.12078	0.9271	0.076		Oo	0.9271
Oo	-2.9468	0.9028	0.102		Oo	0.9028
Oo	-1.75162	0.8508	0.162		Oo	0.8508
Oo	-1.71175	0.829	0.188		Oo	0.829
Oo	-1.53241	0.8123	0.208		Oo	0.8123
Oo	-0.98435	0.6727	0.396		Oo	0.6727
Oo	-0.89774	0.7088	0.344		Oo	0.7088
Oo	-0.65549	0.6851	0.378		Oo	0.6851
Oo	-2.01879	0.754	0.282		Oo	0.754
Oo	-2.56769	0.7674	0.265		Oo	0.7674
Oo	-1.07735	0.7955	0.229		Oo	0.7955
Oo	-1.15698	0.7639	0.269		Oo	0.7639
Oo	-0.98205	0.7403	0.301		Oo	0.7403
Oo	-0.77492	0.7542	0.282		Oo	0.7542
Oo	-0.21967	0.6727	0.396		Oo	0.6727
Oo	-0.34718	0.6944	0.365		Oo	0.6944
Oo	-0.19366	0.6857	0.377		Oo	0.6857
Oo	-0.3147	0.6682	0.403		Oo	0.6682
Oo	-0.73035	0.9215	0.082		Oo	0.9215
Oo	0.57048	0.7044	0.35		Oo	0.7044
Oo	0.44743	0.6998	0.357		Oo	0.6998
Oo	-1.51171	0.8336	0.182		Oo	0.8336
Oo	0.08938	0.7358	0.307		Oo	0.7358
Oo	-0.32291	0.7526	0.284		Oo	0.7526
Oo	-1.20554	0.8398	0.175		Oo	0.8398
Oo	-2.72061	0.7574	0.278		Oo	0.7574
Oo	-2.94912	0.3505	1.049	*	Sf	0.5654
Oo	-2.70178	0.3929	0.934	*	Sf	0.5196
Oo	-2.24665	0.5546	0.59		Oo	0.5546
Oo	-1.67819	0.4643	0.767		Oo	0.4643
Oo	-1.2683	0.4143	0.881	*	Sb	0.445
Oo	0.9772	0.2027	1.596	*	Sb	0.6427
Oo	-0.63196	0.4997	0.694		Oo	0.4997
Oo	-0.45078	0.3099	1.172	*	Sb	0.5468
Oo	-0.04787	0.2732	1.298	*	Sb	0.5829
Oo	-2.16635	0.5148	0.664		Oo	0.5148
Oo	-3.26493	0.6377	0.45		Oo	0.6377
Oo	-2.83942	0.7417	0.299		Oo	0.7417
Oo	-0.84978	0.6522	0.427		Oo	0.6522
Oo	-0.81264	0.6448	0.439		Oo	0.6448
Oo	-0.46657	0.6333	0.457		Oo	0.6333
Oo	-1.33313	0.6814	0.384		Oo	0.6814
Oo	-1.59349	0.6739	0.395		Oo	0.6739
Oo	-2.55121	0.6703	0.4		Oo	0.6703
Oo	-2.33337	0.6013	0.509		Oo	0.6013
Oo	-1.44254	0.4843	0.725		Oo	0.4843
Oo	-1.17804	0.5609	0.578		Oo	0.5609
Oo	-1.12407	0.2006	1.606	*	Sf	0.7051
Oo	-2.39921	0.6205	0.477		Oo	0.6205
Oo	-2.83197	0.7139	0.337		Oo	0.7139
Oo	-2.12924	0.7756	0.254		Oo	0.7756
Oo	-2.67249	0.5811	0.543		Oo	0.5811
Oo	-0.8484	0.0825	2.495	*	Sf	0.8263
Oo	0.66777	0.2414	1.421	*	Sf	0.4714
Oo	0.58295	0.0321	3.437	*	Sf	0.8253
Oo	0.03303	0.5698	0.562		Oo	0.5698
Oo	-0.68531	0.5114	0.671		Oo	0.5114
Oo	-0.40963	0.7094	0.343		Oo	0.7094
Oo	-1.40565	0.5745	0.554		Oo	0.5745
Oo	-0.87261	0.7578	0.277		Oo	0.7578
Oo	-0.70295	0.7476	0.291		Oo	0.7476
Oo	-0.48833	0.703	0.352		Oo	0.703
Oo	0.24095	0.5991	0.512		Oo	0.5991
Oo	-0.3922	0.6855	0.378		Oo	0.6855
Oo	-0.27206	0.5639	0.573		Oo	0.5639
Oo	-3.18385	0.6963	0.362		Oo	0.6963
Sf	-5.90608	0.199	1.615	*	Tt	0.6946
Sf	-6.1247	0.2589	1.351	*	Tt	0.6262
Sf	-3.74273	0.1952	1.634	*	Sl	0.4469
Sf	1.80234	0.396	0.926	*	Gm	0.604
Sf	0.58385	0.5629	0.575		Sf	0.5629
Sf	-1.40024	0.5302	0.634		Sf	0.5302
Sf	-3.41353	0.4654	0.765		Sf	0.4654
Sf	-4.83726	0.3402	1.078	*	Sl	0.4419
Sf	-3.17454	0.1171	2.145	*	Tt	0.6734
Sf	-4.40684	0.1861	1.682	*	Tt	0.6453
Sf	-5.35406	0.4934	0.706		Sf	0.4934
Sf	-4.07427	0.352	1.044	*	Sl	0.5481
Sf	2.45774	0.3269	1.118	*	Gm	0.6594
Sf	-4.57562	0.8862	0.121		Sf	0.8862
Sf	-4.39437	0.3193	1.142	*	Sl	0.5171
Sf	-4.85541	0.2023	1.598	*	Tt	0.6211
Sf	-0.6538	0.6817	0.383		Sf	0.6817
Sf	-4.34243	0.164	1.808	*	Tt	0.7102
Sf	-5.4312	0.369	0.997	*	Tt	0.4863
Sf	-5.14793	0.1904	1.659	*	Tt	0.6919
Sf	-4.32696	0.3377	1.086	*	Sl	0.4594
Sf	-3.87798	0.321	1.136	*	Sl	0.5923
Sf	-3.39105	0.1264	2.069	*	Tt	0.6211
Sf	-3.05191	0.1396	1.969	*	Tt	0.5625
Sf	-3.15977	0.6127	0.49		Sf	0.6127
Sf	-1.04589	0.7173	0.332		Sf	0.7173
Sf	-4.45549	0.8831	0.124		Sf	0.8831
Sf	-3.67127	0.3236	1.128	*	Sl	0.5441
Sf	-3.95972	0.1768	1.733	*	Sl	0.5
Sf	-2.87173	0.2997	1.205	*	Sl	0.5481
Sf	-4.87713	0.9162	0.088		Sf	0.9162
Sf	-3.71159	0.3775	0.974	*	Sl	0.424
Sf	-2.99176	0.7706	0.261		Sf	0.7706
Sf	-2.72442	0.2429	1.415	*	Sl	0.4686
Sf	-4.17913	0.1879	1.672	*	Tt	0.5367
Sf	-3.68578	0.2079	1.571	*	Tt	0.4595
Sf	-5.88491	0.3507	1.048	*	Tt	0.5351
Sf	8.9965	0.0044	5.423	*	Sb	0.8286
Sf	-4.28191	0.2638	1.333	*	Tt	0.5754
Sf	-4.6686	0.2108	1.557	*	Tt	0.6257
Sf	-4.79893	0.2309	1.466	*	Tt	0.6424
Sf	9.66519	0.0047	5.352	*	Sb	0.6779
Sf	3.40511	0.1868	1.677	*	Gm	0.5
Sf	-4.82077	0.177	1.732	*	Tt	0.6873
Sf	-4.71424	0.1707	1.768	*	Tt	0.7029
Sf	-4.2322	0.1426	1.948	*	Tt	0.7055
Sf	-2.46949	0.849	0.164		Sf	0.849
Sf	-3.25659	0.1624	1.818	*	Tt	0.5422
Sf	0.23354	0.2499	1.387	*	Oo	0.5769
Sf	-0.62389	0.6631	0.411		Sf	0.6631
Sf	-0.64313	0.1567	1.853	*	Oo	0.7564
Sf	-3.45539	0.8694	0.14		Sf	0.8694
Sf	8.11946	0.0261	3.646	*	Gm	0.8867
Sf	-3.59363	0.4	0.916		Sf	0.4
Sf	-3.27908	0.4202	0.867		Sf	0.4202
Sf	-3.45405	0.1614	1.824	*	Tt	0.6526
Sf	-1.73856	0.7542	0.282		Sf	0.7542
Sf	-4.57026	0.4279	0.849		Sf	0.4279
Sf	-0.74964	0.4045	0.905	*	Oo	0.4301
Sf	-4.16313	0.7136	0.337		Sf	0.7136
Sf	4.35591	0.0405	3.206	*	Sb	0.4663
Sf	-5.61858	0.1949	1.635	*	Tt	0.6837
Sf	-5.37883	0.2461	1.402	*	Tt	0.6235
Sf	-5.76824	0.197	1.624	*	Tt	0.6521
Sf	-5.71121	0.2024	1.598	*	Tt	0.6605
Sf	-3.5638	0.1365	1.991	*	Tt	0.7118
Sf	-4.34273	0.1524	1.881	*	Tt	0.7023
Sf	-4.98937	0.8416	0.172		Sf	0.8416
Sf	-3.54552	0.1122	2.187	*	Tt	0.7202
Sf	-2.86433	0.8682	0.141		Sf	0.8682
Sf	-5.51009	0.2429	1.415	*	Tt	0.5075
Sf	-4.26252	0.878	0.13		Sf	0.878
Sf	-5.38187	0.2913	1.233	*	Tt	0.4032
Sf	-4.66385	0.8978	0.108		Sf	0.8978
Sf	-3.30826	0.8877	0.119		Sf	0.8877
Sf	-2.75047	0.8423	0.172		Sf	0.8423
Sf	-5.74166	0.2163	1.531	*	Tt	0.6057
Sf	-6.09671	0.2888	1.242	*	Tt	0.5897
Sf	-5.97939	0.7815	0.247		Sf	0.7815
Sf	-4.85013	0.2916	1.232	*	Tt	0.4151
Sf	-4.14639	0.4149	0.88		Sf	0.4149
Sf	-5.54055	0.2656	1.326	*	Tt	0.4746
Sf	-5.59055	0.2425	1.417	*	Tt	0.5045
Sf	-5.91561	0.5611	0.578		Sf	0.5611
Sf	-2.93401	0.1221	2.103	*	Tt	0.6074
Sf	-5.43669	0.2397	1.428	*	Tt	0.5355
Sf	0.01116	0.6047	0.503		Sf	0.6047
Sf	-3.9637	0.2443	1.41	*	Tt	0.4839
Sf	-2.72628	0.1753	1.741	*	Tt	0.6059
Sf	-5.07185	0.2305	1.468	*	Tt	0.5522
Sf	-5.698	0.2023	1.598	*	Tt	0.6763
Sl	-3.73792	0.9111	0.093		Sl	0.9111
Sl	-4.01614	0.911	0.093		Sl	0.911
Sl	-5.20407	0.9395	0.062		Sl	0.9395
Sl	-6.32021	0.9018	0.103		Sl	0.9018
Sl	-5.13739	0.8692	0.14		Sl	0.8692
Sl	-5.09061	0.8755	0.133		Sl	0.8755
Sl	-4.47774	0.9282	0.075		Sl	0.9282
Sl	-4.61018	0.8774	0.131		Sl	0.8774
Sl	-3.71645	0.8371	0.178		Sl	0.8371
Sl	-0.70104	0.9098	0.095		Sl	0.9098
Sl	-3.35127	0.9028	0.102		Sl	0.9028
Sl	-3.62885	0.4955	0.702		Sl	0.4955
Sl	-5.36446	0.8181	0.201		Sl	0.8181
Sl	-4.9214	0.8623	0.148		Sl	0.8623
Sl	-5.15597	0.5002	0.693		Sl	0.5002
Sl	-6.43112	0.9124	0.092		Sl	0.9124
Sl	2.1181	0.094	2.364	*	Sf	0.7023
Sl	1.48879	0.5339	0.628		Sl	0.5339
Sl	-3.46635	0.5931	0.522		Sl	0.5931
Sl	-1.58769	0.7463	0.293		Sl	0.7463
Sl	-2.96943	0.917	0.087		Sl	0.917
Sl	-5.97341	0.9376	0.064		Sl	0.9376
Sl	-4.39937	0.4324	0.838		Sl	0.4324
Sl	-1.51906	0.158	1.845	*	Sf	0.5371
Sl	-0.44207	0.1764	1.735	*	Sf	0.5765
Sl	-0.9346	0.2178	1.524	*	Sf	0.3725
Sl	-2.76338	0.0574	2.858	*	Tt	0.7537
Sl	-5.5602	0.3171	1.149	*	Tt	0.419
Sl	-4.95877	0.5399	0.616		Sl	0.5399
Sl	-1.00866	0.0723	2.627	*	Sf	0.7976
Sl	-2.21036	0.1065	2.239	*	Sf	0.7328
Sl	-4.19097	0.0811	2.512	*	Tt	0.7052
Sl	-4.57566	0.2213	1.508	*	Tt	0.4166
Sl	-5.67738	0.2986	1.209	*	Tt	0.4168
Sl	-2.53931	0.1013	2.289	*	Sf	0.431
Sl	-3.54744	0.2313	1.464	*	Tt	0.5981
Sl	-1.22865	0.3643	1.01	*	Tt	0.517
Sl	-5.16851	0.9285	0.074		Sl	0.9285
Sl	-5.35916	0.6844	0.379		Sl	0.6844
Sl	-5.00392	0.7496	0.288		Sl	0.7496
Sl	-2.97615	0.8212	0.197		Sl	0.8212
Sl	-4.01708	0.8586	0.152		Sl	0.8586
Sl	-3.31979	0.9036	0.101		Sl	0.9036
Sl	-3.27091	0.833	0.183		Sl	0.833
Sl	-4.22453	0.8706	0.139		Sl	0.8706
Sl	-2.74725	0.81	0.211		Sl	0.81
Sl	-3.12235	0.8412	0.173		Sl	0.8412
Sl	-4.70778	0.872	0.137		Sl	0.872
Sl	-5.15125	0.6884	0.373		Sl	0.6884
Sl	-3.25153	0.9012	0.104		Sl	0.9012
Sl	-2.85083	0.8987	0.107		Sl	0.8987
Sl	-2.23344	0.8741	0.135		Sl	0.8741
Sl	-5.0306	0.8775	0.131		Sl	0.8775
Sl	-5.06786	0.9121	0.092		Sl	0.9121
Sl	-5.00308	0.8012	0.222		Sl	0.8012
Sl	-3.8338	0.918	0.086		Sl	0.918
Sl	-5.76083	0.7433	0.297		Sl	0.7433
Sl	-6.35141	0.7551	0.281		Sl	0.7551
Sl	-6.26735	0.7654	0.267		Sl	0.7654
Sl	-3.60196	0.8522	0.16		Sl	0.8522
Sl	-1.85351	0.1777	1.728	*	Tt	0.6069
Sl	-0.28909	0.4531	0.792		Sl	0.4531
Sl	-4.1157	0.8627	0.148		Sl	0.8627
Sl	0.14382	0.2688	1.314	*	Sb	0.3915
Sl	-1.23011	0.1336	2.013	*	Tt	0.6512
Sl	-5.41816	0.8414	0.173		Sl	0.8414
Sl	-5.76201	0.5339	0.628		Sl	0.5339
Sl	-5.75522	0.6378	0.45		Sl	0.6378
Sl	-4.03067	0.5177	0.658		Sl	0.5177
Sl	-0.33172	0.0432	3.142	*	Tt	0.8049
Sl	-2.83405	0.1285	2.052	*	Tt	0.4526
Sl	-5.0903	0.6245	0.471		Sl	0.6245
Sl	-2.8701	0.4202	0.867		Sl	0.4202
Sl	-5.33474	0.6316	0.46		Sl	0.6316
Sl	0.42075	0.2384	1.434	*	Sf	0.265
Sl	-0.32683	0.2234	1.499	*	Tt	0.5945
Sl	-4.87435	0.8107	0.21		Sl	0.8107
Sl	-6.38077	0.7637	0.27		Sl	0.7637
Sl	-5.58814	0.8578	0.153		Sl	0.8578
Sl	-5.39737	0.8517	0.161		Sl	0.8517
Sl	-4.01085	0.4994	0.694		Sl	0.4994
Sb	-1.40919	0.8195	0.199		Sb	0.8195
Sb	0.43769	0.0989	2.314	*	Gg	0.8807
Sb	-0.29437	0.7723	0.258		Sb	0.7723
Sb	-2.70992	0.937	0.065		Sb	0.937
Sb	-1.80685	0.8728	0.136		Sb	0.8728
Sb	0.28215	0.0694	2.667	*	Gg	0.9157
Sb	-1.51115	0.3691	0.997	*	Oo	0.5512
Sb	4.19578	0.0615	2.789	*	Oo	0.8768
Sb	-0.76026	0.104	2.263	*	Gg	0.8823
Sb	5.12126	0.1839	1.693	*	Gm	0.816
Sb	-1.97185	0.909	0.095		Sb	0.909
Sb	-1.84595	0.3937	0.932	*	Oo	0.5218
Sb	1.28803	0.4623	0.772		Sb	0.4623
Sb	-1.28649	0.2589	1.351	*	Oo	0.6491
Sb	-1.89985	0.2429	1.415	*	Sf	0.4197
Sb	-2.04428	0.6811	0.384		Sb	0.6811
Sb	-1.48538	0.2425	1.417	*	Oo	0.4635
Sb	-0.43094	0.8471	0.166		Sb	0.8471
Sb	5.03404	0.9154	0.088		Sb	0.9154
Sb	-1.61353	0.9164	0.087		Sb	0.9164
Sb	3.83974	0.3412	1.075	*	Gm	0.6587
Sb	-0.56981	0.3637	1.011	*	Oo	0.5685
Sb	-2.24074	0.879	0.129		Sb	0.879
Sb	2.61617	0.5251	0.644		Sb	0.5251
Sb	-1.28178	0.2624	1.338	*	Sl	0.4376
Sb	-2.03886	0.6697	0.401		Sb	0.6697
Sb	-1.06219	0.4582	0.78		Sb	0.4582
Sb	-0.86314	0.3867	0.95		Sb	0.3867
Sb	1.33672	0.9155	0.088		Sb	0.9155
Sb	0.43932	0.1229	2.097	*	Gg	0.8499
Sb	-0.1522	0.3641	1.01	*	Gg	0.5801
Sb	0.35434	0.9453	0.056		Sb	0.9453
Sb	-2.79743	0.9344	0.068		Sb	0.9344
Sb	-0.98226	0.7562	0.279		Sb	0.7562
Sb	-0.46446	0.8676	0.142		Sb	0.8676
Sb	-0.7518	0.3022	1.197	*	Sf	0.3592
Sb	-2.95412	0.8889	0.118		Sb	0.8889
Sb	-2.36236	0.8885	0.118		Sb	0.8885
Sb	-1.10057	0.9069	0.098		Sb	0.9069
Sb	-0.90667	0.9176	0.086		Sb	0.9176
Sb	-2.31167	0.4852	0.723		Sb	0.4852
Sb	-0.07928	0.3417	1.074	*	Oo	0.4351
Sb	0.69406	0.2557	1.364	*	Oo	0.6831
Sb	-0.43575	0.2327	1.458	*	Oo	0.6024
Sb	-2.12035	0.2994	1.206	*	Oo	0.5303
Sb	-2.10586	0.2137	1.543	*	Sf	0.4607
Sb	1.13397	0.5691	0.564		Sb	0.5691
Sb	-1.57984	0.6758	0.392		Sb	0.6758
Sb	1.22672	0.886	0.121		Sb	0.886
Sb	0.1471	0.8773	0.131		Sb	0.8773
Sb	-2.21866	0.9393	0.063		Sb	0.9393
Sb	0.44313	0.8262	0.191		Sb	0.8262
Sb	-0.91827	0.7841	0.243		Sb	0.7841
Sb	-3.62269	0.9247	0.078		Sb	0.9247
Sb	-2.84673	0.86	0.151		Sb	0.86
Sb	-1.885	0.1537	1.873	*	Sf	0.4782
Sb	-0.82022	0.2389	1.432	*	Gg	0.7279
Sb	-2.44369	0.8937	0.112		Sb	0.8937
Sb	-1.67199	0.2562	1.362	*	Oo	0.5917
Sb	-1.0258	0.8785	0.129		Sb	0.8785
Sb	-0.0969	0.7049	0.35		Sb	0.7049
Sb	0.04648	0.0255	3.668	*	Tt	0.5821
Sb	-1.75237	0.2361	1.443	*	Gg	0.7424
Sb	2.39068	0.0084	4.779	*	Tt	0.7923
Sb	-1.85331	0.8867	0.12		Sb	0.8867
Sb	-2.72883	0.8554	0.156		Sb	0.8554
Sb	0.34945	0.0781	2.55	*	Tt	0.6271
Sb	0.25539	0.2418	1.42	*	Sl	0.3045
Sb	-2.07246	0.8221	0.196		Sb	0.8221
Sb	0.79874	0.0558	2.886	*	Gg	0.9255
Sb	-1.84783	0.1757	1.739	*	Gg	0.8074
Sb	-1.93333	0.448	0.803		Sb	0.448
Sb	-3.73646	0.9271	0.076		Sb	0.9271
Sb	0.26156	0.8638	0.146		Sb	0.8638
Sb	-3.30132	0.931	0.072		Sb	0.931
Sb	-1.2994	0.2311	1.465	*	Tt	0.3114
Sb	-3.38183	0.929	0.074		Sb	0.929
Sb	1.39577	0.5749	0.554		Sb	0.5749
Sb	-1.28932	0.1033	2.27	*	Gg	0.8847
Sb	-1.68974	0.1155	2.159	*	Sf	0.4532
Sb	-2.93346	0.9189	0.085		Sb	0.9189
Sb	0.26076	0.2039	1.59	*	Sf	0.2562
Tt	-6.54519	0.5948	0.519		Tt	0.5948
Tt	-5.15285	0.5558	0.587		Tt	0.5558
Tt	-5.68553	0.6	0.511		Tt	0.6
Tt	-6.52209	0.61	0.494		Tt	0.61
Tt	-5.33021	0.5483	0.601		Tt	0.5483
Tt	-5.10768	0.5288	0.637		Tt	0.5288
Tt	-2.84209	0.2661	1.324	*	Sf	0.5427
Tt	-6.23334	0.4277	0.849		Tt	0.4277
Tt	-3.58474	0.4672	0.761		Tt	0.4672
Tt	-6.4747	0.502	0.689		Tt	0.502
Tt	-4.49291	0.5216	0.651		Tt	0.5216
Tt	-6.2652	0.6364	0.452		Tt	0.6364
Tt	-6.32199	0.6129	0.49		Tt	0.6129
Tt	-4.82076	0.3738	0.984	*	Sl	0.4555
Tt	-6.44479	0.5781	0.548		Tt	0.5781
Tt	-5.91171	0.5577	0.584		Tt	0.5577
Tt	-5.35587	0.4872	0.719		Tt	0.4872
Tt	-5.6363	0.4991	0.695		Tt	0.4991
Tt	-6.61128	0.6535	0.425		Tt	0.6535
Tt	-6.38645	0.6768	0.39		Tt	0.6768
Tt	-7.58028	0.6425	0.442		Tt	0.6425
Tt	-6.9752	0.6943	0.365		Tt	0.6943
Tt	-6.87306	0.6895	0.372		Tt	0.6895
Tt	-5.03216	0.5452	0.607		Tt	0.5452
Tt	-5.75574	0.5198	0.654		Tt	0.5198
Tt	-6.00309	0.5565	0.586		Tt	0.5565
Tt	-6.84019	0.6246	0.471		Tt	0.6246
Tt	-7.19214	0.7444	0.295		Tt	0.7444
Tt	-6.82477	0.5838	0.538		Tt	0.5838
Tt	-5.30586	0.431	0.842		Tt	0.431
Tt	-7.43063	0.7462	0.293		Tt	0.7462
Tt	-7.19823	0.7337	0.31		Tt	0.7337
Tt	-6.51808	0.6833	0.381		Tt	0.6833
Tt	-6.31828	0.7348	0.308		Tt	0.7348
Tt	-7.2129	0.7151	0.335		Tt	0.7151
Tt	-6.91769	0.6818	0.383		Tt	0.6818
Tt	-3.63064	0.3963	0.926		Tt	0.3963
Tt	-6.18736	0.6115	0.492		Tt	0.6115
Tt	-6.7285	0.7095	0.343		Tt	0.7095
Tt	-7.66991	0.7156	0.335		Tt	0.7156
Tt	-7.53551	0.7724	0.258		Tt	0.7724
Tt	-7.69255	0.7127	0.339		Tt	0.7127
Tt	-6.9424	0.7109	0.341		Tt	0.7109
Tt	0.95784	0.2092	1.565	*	Oo	0.2642
Tt	-1.57845	0.172	1.76	*	Oo	0.5741
Tt	-3.35636	0.5271	0.64		Tt	0.5271
Tt	-1.71466	0.3132	1.161		Tt	0.3132
Tt	-4.52176	0.4009	0.914		Tt	0.4009
Tt	-4.21018	0.3439	1.067		Tt	0.3439
Tt	-7.79473	0.7153	0.335		Tt	0.7153
Tt	-5.61343	0.441	0.819		Tt	0.441
Tt	-5.79054	0.5646	0.572		Tt	0.5646
Tt	-3.51066	0.2434	1.413	*	Sl	0.468
Tt	-6.61318	0.5956	0.518		Tt	0.5956
Tt	-4.80503	0.4936	0.706		Tt	0.4936
Tt	-6.14238	0.493	0.707		Tt	0.493
Tt	-3.63982	0.417	0.875		Tt	0.417
Tt	-6.45428	0.6378	0.45		Tt	0.6378
Tt	-5.31667	0.4805	0.733		Tt	0.4805
Tt	-7.52029	0.7682	0.264		Tt	0.7682
Tt	-6.63771	0.7245	0.322		Tt	0.7245
Tt	-5.30744	0.6137	0.488		Tt	0.6137
Tt	-5.62858	0.6363	0.452		Tt	0.6363
Tt	-7.13547	0.7719	0.259		Tt	0.7719
Tt	-5.91951	0.5875	0.532		Tt	0.5875
Tt	-6.09694	0.6204	0.477		Tt	0.6204
Tt	-7.78233	0.7745	0.256		Tt	0.7745
Tt	-7.67209	0.772	0.259		Tt	0.772
Tt	-5.5942	0.5039	0.685		Tt	0.5039
Tt	-4.2011	0.3597	1.023	*	Sf	0.4952
Tt	-3.47967	0.2874	1.247	*	Sf	0.56
Tt	-3.22013	0.2613	1.342	*	Sf	0.5846
Tt	-4.87416	0.4851	0.723		Tt	0.4851
Tt	-4.07291	0.375	0.981	*	Sf	0.4697
Tt	-6.70283	0.7395	0.302		Tt	0.7395
Tt	-5.61244	0.7012	0.355		Tt	0.7012
Tt	-5.67366	0.5575	0.584		Tt	0.5575
Tt	-4.13301	0.3882	0.946		Tt	0.3882
Tt	-6.20915	0.7306	0.314		Tt	0.7306
Tt	-5.91091	0.7106	0.342		Tt	0.7106
Tt	-5.58532	0.6952	0.364		Tt	0.6952
Tt	-5.6092	0.547	0.603		Tt	0.547
Gm	3.75446	0.7669	0.265		Gm	0.7669
Gm	2.97195	0.07	2.659	*	Oo	0.4167
Gm	2.28173	0.0757	2.581	*	Oo	0.7141
Gm	3.42026	0.5089	0.676		Gm	0.5089
Gm	3.17155	0.2984	1.209	*	Oo	0.64
Gm	0.95872	0.1289	2.049	*	Sb	0.8711
Gm	4.24644	0.0613	2.792	*	Sb	0.937
Gm	1.39915	0.138	1.98	*	Sb	0.862
Gm	2.328	0.826	0.191		Gm	0.826
Gm	3.08462	0.0625	2.773	*	Sb	0.9375
Gm	3.21638	0.3537	1.039	*	Gg	0.6463
Gm	1.97133	0.1106	2.202	*	Sb	0.8852
Gm	4.00344	0.1161	2.153	*	Sl	0.5823
Gm	2.2888	0.0936	2.369	*	Sb	0.9063
Gm	5.93868	0.3318	1.103	*	Sb	0.6592
Gm	0.96359	0.1261	2.07	*	Sf	0.8328
Gm	2.92945	0.884	0.123		Gm	0.884
Gm	2.44048	0.1502	1.896	*	Sb	0.8491
Gm	3.149	0.1445	1.935	*	Oo	0.8555
