# Supplementary material for: Integrative bioacoustics discrimination of eight delphinid species in the western South Atlantic Ocean
Source: PLoS One. 2019 Jun 6;14(6):e0217977. doi: 10.1371/journal.pone.0217977 (PMC6553770; doi:10.1371/journal.pone.0217977)
Supplement: S4 Table — The columns are: species; Distance: Mahalanobis distance from an observation to group for the classification; Prob: estimated probability of the observation’s actual classification; -Log(prob): negative of the log of probability (large values identify observations that are poorly predicted in terms of membership in their actual categories); Predicted: Predicted classification of the observation; Prob (pred): estimated probability of the observation’s predicted classification. *indicates misclassified observations. (XLS) [file pone.0217977.s005.xls]

## Sheet: Sheet1
Whistles + clicks (joint analysis)
Species	Distance	Probability	-Log(prob)		Predicted	Prob (pred)
Oo	-9.6831	0.7262	0.32		Oo	0.7262
Oo	-17.5059	0.8207	0.198		Oo	0.8207
Sf	-1.1875	0.0463	3.072	*	Sl	0.9536
Sf	-28.0557	0.4653	0.765	*	Tt	0.4825
Sf	-12.1582	0.0002	8.387	*	Tt	0.9703
Sl	-25.757	0.8678	0.142		Sl	0.8678
Sl	-19.3959	0.7659	0.267		Sl	0.7659
Sl	-19.0125	0.4268	0.851	*	Tt	0.5727
Sl	-18.562	0.3176	1.147	*	Tt	0.6824
Sl	-20.932	0.0808	2.516	*	Tt	0.9173
Sl	-26.0349	0.9203	0.083		Sl	0.9203
Sl	-20.9137	0.4472	0.805	*	Tt	0.5519
Sl	-20.6058	0.4053	0.903	*	Tt	0.5945
Sl	-22.6188	0.8776	0.131		Sl	0.8776
Sl	-16.3753	0.9191	0.084		Sl	0.9191
Sl	-12.966	0.014	4.266	*	Tt	0.9833
Sl	-18.4224	0.1448	1.932	*	Tt	0.8522
Sl	-14.4822	0.8355	0.18		Sl	0.8355
Sl	-20.3914	0.2385	1.433	*	Sb	0.7614
Sl	-23.6879	0.9425	0.059		Sl	0.9425
Sl	-21.3354	0.8608	0.15		Sl	0.8608
Sl	-18.1763	0.3172	1.148	*	Sb	0.6823
Sl	-24.3804	0.8946	0.111		Sl	0.8946
Sl	-16.8162	0.547	0.603		Sl	0.547
Sl	-16.7383	0.771	0.26		Sl	0.771
Sl	-16.8895	0.4836	0.726	*	Tt	0.5163
Sl	-19.3912	0.4629	0.77	*	Tt	0.5371
Sl	-20.6612	0.9474	0.054		Sl	0.9474
Sb	-23.1163	0.9306	0.072		Sb	0.9306
Sb	-22.7653	0.9362	0.066		Sb	0.9362
Sb	-9.7338	0.1594	1.836	*	Gm	0.8406
Sb	-1.714	0.0945	2.359	*	Sl	0.8805
Sb	-18.3778	0.7385	0.303		Sb	0.7385
Sb	-17.4616	0.5779	0.548		Sb	0.5779
Sb	-22.5867	0.9216	0.082		Sb	0.9216
Sb	1.6976	0.0706	2.65	*	Gm	0.9294
Sb	-18.1373	0.9137	0.09		Sb	0.9137
Sb	-5.8895	0.0752	2.587	*	Gm	0.9248
Sb	-22.826	0.9444	0.057		Sb	0.9444
Sb	-21.1475	0.919	0.084		Sb	0.919
Tt	-17.0805	0.6726	0.397		Tt	0.6726
Tt	-25.4912	0.9388	0.063		Tt	0.9388
Tt	-27.8533	0.8989	0.107		Tt	0.8989
Tt	-18.7809	0.5425	0.612		Tt	0.5425
Tt	-28.8775	0.9212	0.082		Tt	0.9212
Tt	-27.8811	0.8459	0.167		Tt	0.8459
Tt	-29.5358	0.9482	0.053		Tt	0.9482
Tt	-14.1532	0.9478	0.054		Tt	0.9478
Tt	-21.8275	0.7625	0.271		Tt	0.7625
Tt	-20.565	0.3795	0.969	*	Sl	0.6162
Tt	-28.089	0.9255	0.077		Tt	0.9255
Tt	-27.3553	0.7835	0.244		Tt	0.7835
Tt	-28.9126	0.9275	0.075		Tt	0.9275
Tt	-28.0335	0.9324	0.07		Tt	0.9324
Tt	-28.6187	0.9439	0.058		Tt	0.9439
Tt	-25.0611	0.8849	0.122		Tt	0.8849
Tt	-24.2809	0.9081	0.096		Tt	0.9081
Tt	-26.5964	0.0034	5.698	*	Sf	0.9964
Tt	-7.3817	0.0066	5.021	*	Sl	0.9933
Tt	-14.8211	0.0402	3.214	*	Sb	0.9079
Tt	-16.1494	0.8302	0.186		Tt	0.8302
Tt	-24.8363	0.9021	0.103		Tt	0.9021
Tt	1.6961	0.0434	3.138	*	Sl	0.8226
Tt	-25.9605	0.8278	0.189		Tt	0.8278
Tt	-24.7226	0.9069	0.098		Tt	0.9069
Tt	-21.5747	0.8294	0.187		Tt	0.8294
Tt	-26.1638	0.9148	0.089		Tt	0.9148
Tt	-20.9175	0.9488	0.053		Tt	0.9488
Tt	-19.4361	0.3691	0.997	*	Sl	0.63
Tt	-21.2692	0.9055	0.099		Tt	0.9055
Tt	-3.0206	0.0937	2.367	*	Oo	0.9063
Gm	-6.6228	0.4736	0.747	*	Sb	0.5264
Gm	-10.2323	0.7543	0.282		Gm	0.7543
Gm	-16.5827	0.1995	1.612	*	Sb	0.7526
Gm	-18.4571	0.0167	4.094	*	Sb	0.9833
Gm	-9.4979	0.9392	0.063		Gm	0.9392
Gm	-15.3586	0.0277	3.585	*	Sb	0.9723
Gm	-13.9711	0.0231	3.768	*	Sb	0.9769
Gm	-3.4206	0.6809	0.384		Gm	0.6809
